# Supplementary material for: 2-[(2,4-Dihydroxy­benzyl­idene)amino]-3′,6′-bis­(ethyl­amino)spiro­[isoindoline-1,9′-xanthen]-3-one
Source: Acta Crystallogr Sect E Struct Rep Online. 2010 May 29;66(Pt 6):o1504. doi: 10.1107/S1600536810015126 (PMC2979423; doi:10.1107/S1600536810015126)
Supplement: Supplementary file 2 [file e-66-o1504-Isup2.hkl]

# 
# h,k,l, Fc-squared, Fo-squared, sigma(Fo-squared) and status flag 
# 
data_I
_shelx_title ' p21C in P2(1)/c' 
_shelx_refln_list_code          4 
_shelx_F_calc_maximum      239.07 
_exptl_crystal_F_000      1224.00 
_reflns_d_resolution_high  0.8378 
 
loop_ 
 _symmetry_equiv_pos_as_xyz 
 'x, y, z' 
 '-x, y+1/2, -z+1/2' 
 '-x, -y, -z' 
 'x, -y-1/2, z-1/2' 
 
_cell_length_a     9.4461 
_cell_length_b    26.6905 
_cell_length_c    12.2453 
_cell_angle_alpha  90.000 
_cell_angle_beta  104.423 
_cell_angle_gamma  90.000 
 
_shelx_F_squared_multiplier     1.000 
 
loop_ 
 _refln_index_h 
 _refln_index_k 
 _refln_index_l 
 _refln_F_squared_calc 
 _refln_F_squared_meas 
 _refln_F_squared_sigma 
 _refln_observed_status 
   1   0   0    21931.75    22353.68    359.84 o 
   2   0   0    10451.00     9482.53    126.91 o 
   3   0   0     1386.12     1099.31     36.09 o 
   4   0   0       17.82       10.49      9.84 o 
   5   0   0     3745.20     3637.58     86.03 o 
   6   0   0      515.25      569.65     49.42 o 
   7   0   0       29.27       67.66     22.28 o 
   8   0   0       80.02       63.86     43.31 o 
   9   0   0      122.59        0.00     37.21 o 
  10   0   0        1.01       41.65     49.98 o 
   1   1   0       92.68      141.75      9.16 o 
   2   1   0      234.52      310.86     16.03 o 
   3   1   0     1742.78     1635.47     31.35 o 
   4   1   0     1433.16     1372.76     32.21 o 
   5   1   0     2390.28     2317.70     47.18 o 
   6   1   0      153.66      218.07     18.95 o 
   7   1   0      109.61       81.97     16.47 o 
   8   1   0      354.25      423.55     93.57 o 
   9   1   0        0.72        5.84     24.54 o 
  10   1   0        0.00       13.58     33.88 o 
   0   2   0       56.12       36.87     22.21 o 
   1   2   0     5303.05     5226.92     90.79 o 
   2   2   0     1023.22     1053.19     37.27 o 
   3   2   0      361.63      345.02     15.44 o 
   4   2   0      516.39      495.11     26.85 o 
   5   2   0       15.87        3.90     10.66 o 
   6   2   0       15.64       26.83     11.01 o 
   7   2   0      224.26      228.71     21.03 o 
   8   2   0       29.06       -2.52     51.37 o 
   9   2   0      153.78      158.13     40.63 o 
  10   2   0       35.33       57.08     41.37 o 
   1   3   0     2875.65     2735.13     54.97 o 
   2   3   0    15146.13    14961.21    297.28 o 
   3   3   0     5408.47     5356.63    153.89 o 
   4   3   0     1654.19     1613.55     36.26 o 
   5   3   0       15.31        3.22      8.09 o 
   6   3   0      509.94      525.91     26.37 o 
   7   3   0       22.44       20.42     12.11 o 
   8   3   0       39.90       35.90     28.86 o 
   9   3   0        1.41       -6.54     27.48 o 
  10   3   0        0.45       18.69     34.94 o 
   0   4   0     2442.09     2709.32     46.38 o 
   1   4   0    12974.34    12762.06    133.29 o 
   2   4   0     8220.98     7796.15    134.89 o 
   3   4   0     5527.41     5498.26    103.23 o 
   4   4   0     1337.45     1407.57     38.87 o 
   5   4   0       17.95        4.80      8.98 o 
   6   4   0      400.98      372.48     23.91 o 
   7   4   0      267.44      287.83     23.53 o 
   8   4   0       66.66       37.06     29.02 o 
   9   4   0       15.44      -15.70     28.93 o 
  10   4   0      129.70      110.56    100.23 o 
   1   5   0      425.56      344.63     20.89 o 
   2   5   0    10938.13    10361.74    124.15 o 
   3   5   0     4808.23     4750.58    125.92 o 
   4   5   0      539.24      603.50     24.04 o 
   5   5   0       93.71      147.85     15.79 o 
   6   5   0      195.37      180.23     18.78 o 
   7   5   0        5.19       11.68     13.43 o 
   8   5   0      288.36      276.60     55.25 o 
   9   5   0        0.95       24.21     39.43 o 
  10   5   0       42.78      -18.57     27.12 o 
   0   6   0     2270.54     2386.46     50.93 o 
   1   6   0    16685.34    16584.27    173.54 o 
   2   6   0       64.52       57.59      9.34 o 
   3   6   0       24.85       47.50      9.43 o 
   4   6   0     1944.84     2001.36     43.06 o 
   5   6   0       75.06       96.38     14.00 o 
   6   6   0      151.37      110.96     16.91 o 
   7   6   0       33.12       14.97     15.08 o 
   8   6   0      111.51      106.96     72.19 o 
   9   6   0        5.12        1.94     30.51 o 
  10   6   0        2.74      -12.50     41.65 o 
   1   7   0      250.57      192.98     19.44 o 
   2   7   0     1600.37     1443.21     37.23 o 
   3   7   0     1540.27     1359.83     33.34 o 
   4   7   0        3.59       26.80     10.23 o 
   5   7   0        0.82        5.97      9.73 o 
   6   7   0       42.49       54.80     15.07 o 
   7   7   0      431.63      367.35     30.78 o 
   8   7   0       98.51       85.70     30.62 o 
   9   7   0       38.50       34.59     35.02 o 
  10   7   0       86.52       82.56     38.56 o 
   0   8   0     3963.93     3713.92     73.31 o 
   1   8   0      657.18      641.68     29.91 o 
   2   8   0        9.56       23.82     12.45 o 
   3   8   0       62.73       47.49     10.41 o 
   4   8   0      170.00      214.38     17.79 o 
   5   8   0      384.65      432.07     24.62 o 
   6   8   0      472.86      484.28     28.59 o 
   7   8   0      289.22      338.05     29.90 o 
   8   8   0      127.73      136.56     35.85 o 
   9   8   0       19.75      -16.33     36.37 o 
  10   8   0        4.85      -12.09     33.75 o 
   1   9   0       76.46       51.82     10.12 o 
   2   9   0        3.82       12.29      9.54 o 
   3   9   0      179.60      204.15     17.17 o 
   4   9   0       18.36       18.15     10.42 o 
   5   9   0      550.01      604.30     29.15 o 
   6   9   0      192.41      183.88     20.81 o 
   7   9   0       32.06       38.76     16.99 o 
   8   9   0      144.19      144.23     45.53 o 
   9   9   0       61.95       17.77     33.77 o 
  10   9   0        8.92      -40.75     49.14 o 
   0  10   0       85.91      116.61     26.65 o 
   1  10   0       45.70       36.91      9.68 o 
   2  10   0     2527.43     2425.27     72.31 o 
   3  10   0     1505.89     1613.84     57.39 o 
   4  10   0      359.92      443.15     24.60 o 
   5  10   0      102.31       96.09     15.67 o 
   6  10   0      140.66      171.25     20.77 o 
   7  10   0      360.34      331.32     28.37 o 
   8  10   0       98.80      172.41     40.35 o 
   9  10   0        7.85        8.73     32.35 o 
  10  10   0        0.42       53.03     38.48 o 
   1  11   0      786.79      667.14     25.35 o 
   2  11   0       58.59       45.79     17.09 o 
   3  11   0     1404.11     1438.41     45.19 o 
   4  11   0       20.65       16.51     11.11 o 
   5  11   0      237.43      226.60     21.75 o 
   6  11   0      316.20      307.79     25.52 o 
   7  11   0        0.05       -0.96     14.60 o 
   8  11   0        4.66      -37.31     24.88 o 
   9  11   0        1.39      -23.08     28.63 o 
  10  11   0        5.06        2.24     34.36 o 
   0  12   0       10.95       10.00     17.21 o 
   1  12   0        7.24       10.03     14.99 o 
   2  12   0      209.62      194.20     20.13 o 
   3  12   0        0.09        6.60     11.80 o 
   4  12   0       84.05       50.01     13.14 o 
   5  12   0      160.29      202.57     21.17 o 
   6  12   0       93.05       50.46     17.22 o 
   7  12   0      635.25      642.36     39.67 o 
   8  12   0       56.69       21.33     44.15 o 
   9  12   0       15.40       -6.42     27.02 o 
  10  12   0        0.10      -22.81     32.31 o 
   1  13   0      438.08      398.73     23.07 o 
   2  13   0       99.54      116.31     15.18 o 
   3  13   0      273.82      309.64     25.75 o 
   4  13   0      381.93      397.01     40.08 o 
   5  13   0      111.54       77.59     17.94 o 
   6  13   0     1038.83     1019.44     42.90 o 
   7  13   0      276.28      271.70     28.13 o 
   8  13   0       67.60      131.41     40.63 o 
   9  13   0       38.23       44.53     35.93 o 
   0  14   0      839.24      714.12     59.97 o 
   1  14   0      362.48      414.66     39.92 o 
   2  14   0        1.34       -6.11      9.43 o 
   3  14   0        0.39      -11.19      9.10 o 
   4  14   0      673.58      768.26     53.86 o 
   5  14   0        2.32       26.59     14.32 o 
   6  14   0        5.48       11.14     14.67 o 
   7  14   0       32.30       28.28     17.39 o 
   8  14   0      136.46      136.04     40.03 o 
   9  14   0      101.98      103.87     41.17 o 
   1  15   0     1011.16     1136.98     42.90 o 
   2  15   0       80.66      109.63     15.88 o 
   3  15   0      105.47       78.52     16.19 o 
   4  15   0       62.86       41.51     14.01 o 
   5  15   0        8.09        4.10     12.31 o 
   6  15   0        6.23        7.36     15.12 o 
   7  15   0      253.07      361.48     32.10 o 
   8  15   0        2.00      -19.01     31.37 o 
   9  15   0       44.26       72.70     41.21 o 
   0  16   0      629.30      684.69     62.75 o 
   1  16   0      131.15      175.40     22.32 o 
   2  16   0        8.09       15.37     11.37 o 
   3  16   0      214.22      191.67     21.09 o 
   4  16   0      509.61      538.55     31.42 o 
   5  16   0      293.13      247.97     25.72 o 
   6  16   0      297.74      302.19     35.35 o 
   7  16   0        8.54       33.29     17.86 o 
   8  16   0        0.84        5.92     31.10 o 
   9  16   0        4.06       23.37     33.60 o 
   1  17   0       23.62       31.00     19.92 o 
   2  17   0      302.09      322.06     25.33 o 
   3  17   0      309.82      300.49     45.85 o 
   4  17   0      634.45      643.77     39.11 o 
   5  17   0      938.59     1014.69     44.56 o 
   6  17   0      313.16      321.49     30.55 o 
   7  17   0       29.20       17.15     18.16 o 
   8  17   0       51.57       25.52     32.97 o 
   9  17   0        2.96      -24.71     29.78 o 
   0  18   0     1683.78     1885.25    104.40 o 
   1  18   0       98.89       92.64     49.70 o 
   2  18   0        3.79      -17.79     11.86 o 
   3  18   0       15.22       27.27     15.87 o 
   4  18   0      615.99      621.95     35.79 o 
   5  18   0       59.78       39.82     23.21 o 
   6  18   0      126.65      112.77     29.82 o 
   7  18   0       29.36       19.77     18.79 o 
   8  18   0        1.37       -1.14     32.49 o 
   9  18   0        2.66      -22.02     32.79 o 
   1  19   0      124.71      134.71     29.25 o 
   2  19   0      696.39      809.37     42.56 o 
   3  19   0        7.89       14.03     14.92 o 
   4  19   0      385.81      460.38     32.72 o 
   5  19   0       97.13      122.60     19.71 o 
   6  19   0        1.40       -0.78     16.80 o 
   7  19   0        0.83       -3.67     20.05 o 
   8  19   0        0.79      -17.29     29.24 o 
   0  20   0        2.76       33.87     32.76 o 
   1  20   0      120.40      167.08     44.98 o 
   2  20   0      160.75      161.14     26.85 o 
   3  20   0       11.84       -7.20     16.32 o 
   4  20   0       14.79       14.03     16.09 o 
   5  20   0      132.00      156.43     21.39 o 
   6  20   0       77.84       80.72     20.75 o 
   7  20   0       16.81       54.72     27.20 o 
   8  20   0        3.15       17.08     28.62 o 
   1  21   0      468.13      413.52     44.37 o 
   2  21   0      398.64      408.07     45.73 o 
   3  21   0       97.69       97.17     24.61 o 
   4  21   0      737.89      912.31     45.99 o 
   5  21   0      284.15      245.35     26.12 o 
   6  21   0       36.47       31.53     17.35 o 
   7  21   0        1.04       -2.35     19.21 o 
   8  21   0        7.09        7.30     30.82 o 
   0  22   0       54.55       84.96     42.20 o 
   1  22   0       33.13       11.78     22.92 o 
   2  22   0      256.69      333.71     95.51 o 
   3  22   0      106.05       74.98     26.61 o 
   4  22   0       32.42       32.10     19.81 o 
   5  22   0       61.98       29.24     17.71 o 
   6  22   0        0.12       -8.79     14.20 o 
   7  22   0        9.53       -6.49     19.85 o 
   1  23   0      144.82      189.84     36.19 o 
   2  23   0       15.38       37.09     58.58 o 
   3  23   0        2.13      -23.30     15.53 o 
   4  23   0      115.21       96.31     23.68 o 
   5  23   0        1.45      -10.22     16.18 o 
   6  23   0       25.03        1.63     28.88 o 
   7  23   0       43.03       43.37     23.54 o 
   0  24   0        0.49        1.11     38.87 o 
   1  24   0       59.81      104.82     45.81 o 
   2  24   0        3.84      -32.82     21.88 o 
   3  24   0       21.75       10.55     27.49 o 
   4  24   0      364.85      352.48     40.48 o 
   5  24   0        0.96       -4.40     16.79 o 
   6  24   0        2.71      -23.12     15.41 o 
   7  24   0        5.03       35.19     23.24 o 
   1  25   0       54.54       53.38     28.99 o 
   2  25   0        1.89      -19.17     25.35 o 
   3  25   0      378.04      342.21     51.09 o 
   4  25   0       47.04       48.31     22.80 o 
   5  25   0      164.12      137.05     25.91 o 
   6  25   0        7.14      -20.56     20.88 o 
   0  26   0       10.85       -8.33     39.43 o 
   1  26   0        1.32       16.27     27.87 o 
   2  26   0      182.84      149.91     39.15 o 
   3  26   0        2.46       45.31     31.86 o 
   4  26   0       28.76       19.00     25.19 o 
   5  26   0       15.29       23.07     19.57 o 
   6  26   0        8.26       29.23     29.52 o 
   1  27   0        9.12       11.87     30.04 o 
   2  27   0       39.31       29.97     40.54 o 
   3  27   0       86.21       75.47     81.07 o 
   4  27   0        0.54       14.00     46.37 o 
   5  27   0        7.84       12.49     24.24 o 
   0  28   0       79.35       13.88     42.20 o 
   1  28   0        0.10       -7.06     24.68 o 
   2  28   0       48.26       74.04     81.91 o 
   3  28   0        9.10       12.36     30.95 o 
   4  28   0       14.18       13.24     34.15 o 
   5  28   0        2.72       11.34     24.30 o 
   1  29   0       26.25      -15.77     29.81 o 
   2  29   0       46.39       51.76     37.85 o 
   3  29   0        0.00      -31.65     29.56 o 
   4  29   0        0.35       -7.50     34.62 o 
   0  30   0       33.25       60.53     49.98 o 
   1  30   0        0.55      -38.35     26.77 o 
   2  30   0        4.83        1.37     35.49 o 
   3  30   0       13.36      -32.82     32.31 o 
   1  31   0        0.69      -14.48     32.79 o 
   2  31   0       29.97       28.73     35.53 o 
 -11   1   1      105.02      126.76     64.42 o 
 -10   1   1        3.21       -8.00     30.60 o 
  -9   1   1        5.19      -51.62     35.82 o 
  -8   1   1       17.75       49.14     27.87 o 
  -7   1   1        2.06      -11.34     21.93 o 
  -6   1   1        8.49        9.44      8.90 o 
  -5   1   1        5.53       19.29      8.33 o 
  -4   1   1        2.15       -6.74      8.12 o 
  -3   1   1        3.87       -3.27      4.92 o 
  -2   1   1     3685.24     4024.73     43.85 o 
  -1   1   1     1962.57     1771.18     53.86 o 
   0   1   1     5139.64     4956.18     65.96 o 
   1   1   1     8037.72     7618.19    145.49 o 
   2   1   1     3100.33     2879.95     54.18 o 
   3   1   1     1500.38     1516.14     31.99 o 
   4   1   1      699.79      824.51     26.66 o 
   5   1   1      758.56      804.04     29.57 o 
   6   1   1       10.33       15.47     10.87 o 
   7   1   1      422.67      416.45     27.75 o 
   8   1   1        2.15       12.22     26.31 o 
   9   1   1        0.87      -34.15     22.77 o 
  10   1   1        4.43        0.69     40.26 o 
 -11   2   1        5.10      -11.37     32.13 o 
 -10   2   1        0.03      -38.09     30.95 o 
  -9   2   1        8.16      -31.54     27.45 o 
  -8   2   1       37.94       21.53     28.02 o 
  -7   2   1       11.93        4.88     35.82 o 
  -6   2   1      165.55      213.48     17.20 o 
  -5   2   1      355.78      299.22     17.26 o 
  -4   2   1       13.13        8.47      6.44 o 
  -3   2   1     2841.56     2774.10     83.20 o 
  -2   2   1      473.25      395.77     21.88 o 
  -1   2   1      118.60      134.85      6.92 o 
   0   2   1     2303.50     2272.65     38.66 o 
   1   2   1      709.67      682.00     50.53 o 
   2   2   1     2297.13     2123.04     65.24 o 
   3   2   1      366.17      331.36     16.43 o 
   4   2   1      569.06      737.93     25.49 o 
   5   2   1      735.94      775.87     34.50 o 
   6   2   1      909.61     1039.33     36.38 o 
   7   2   1      862.83      950.90     38.78 o 
   8   2   1        2.90      -48.33     33.32 o 
   9   2   1       31.87        7.77     41.09 o 
  10   2   1        7.20       10.50     55.25 o 
 -11   3   1        0.01      -16.84     33.49 o 
 -10   3   1        5.06       -9.35     54.97 o 
  -9   3   1        0.64       22.91     30.26 o 
  -8   3   1      252.87      188.76     39.43 o 
  -7   3   1       35.54       18.71     22.51 o 
  -6   3   1      153.72      172.02     19.03 o 
  -5   3   1      497.80      465.36     21.49 o 
  -4   3   1      219.57      269.24     25.17 o 
  -3   3   1     3616.86     3544.36     60.32 o 
  -2   3   1     5189.17     5600.35     70.77 o 
  -1   3   1     8713.46     8373.37     84.30 o 
   0   3   1       34.69       45.14      6.86 o 
   1   3   1    11736.59    12347.69    227.12 o 
   2   3   1     1603.39     1547.45     55.46 o 
   3   3   1     2416.81     2094.26     75.90 o 
   4   3   1      154.02      189.29     20.28 o 
   5   3   1      428.06      494.04     24.74 o 
   6   3   1      579.28      689.22     30.93 o 
   7   3   1      803.93      936.69     38.46 o 
   8   3   1      199.35      211.94     40.80 o 
   9   3   1        1.10       -5.85     48.59 o 
  10   3   1       19.66       -5.35     44.42 o 
 -11   4   1        4.17       18.53     42.20 o 
 -10   4   1        0.55      -29.65     30.81 o 
  -9   4   1      256.84      258.60     47.49 o 
  -8   4   1       12.86      -15.73     32.49 o 
  -7   4   1      480.10      508.08     48.86 o 
  -6   4   1       23.12       50.06     11.82 o 
  -5   4   1     1226.97     1123.79     41.44 o 
  -4   4   1     4718.16     4580.58     63.71 o 
  -3   4   1    11526.19    10827.05    151.97 o 
  -2   4   1    41888.74    40473.11    417.83 o 
  -1   4   1      150.17      120.88     11.41 o 
   0   4   1     5024.63     4687.38    161.59 o 
   1   4   1     1805.44     1831.37     35.35 o 
   2   4   1       49.87       77.74     14.27 o 
   3   4   1       97.50      116.87     11.99 o 
   4   4   1     1190.60     1094.17     31.55 o 
   5   4   1      552.63      529.74     36.07 o 
   6   4   1        0.58       15.72     11.70 o 
   7   4   1       31.63       24.12     14.55 o 
   8   4   1       25.77       16.51     26.17 o 
   9   4   1       77.31       36.92     31.94 o 
  10   4   1       28.44       34.37     37.03 o 
 -10   5   1        3.61      -12.22     28.37 o 
  -9   5   1      359.40      347.19     51.21 o 
  -8   5   1      167.41      237.83     41.19 o 
  -7   5   1        0.36        7.82     19.20 o 
  -6   5   1       17.11       -1.65      8.96 o 
  -5   5   1      124.58      143.52     14.85 o 
  -4   5   1     2915.32     2616.25     46.55 o 
  -3   5   1     3045.36     2725.09     43.80 o 
  -2   5   1    14421.70    13867.56    138.66 o 
  -1   5   1    29892.17    28562.57    230.49 o 
   0   5   1      866.24      885.18     29.05 o 
   1   5   1     2078.31     1913.22     38.24 o 
   2   5   1       39.67       27.14      9.84 o 
   3   5   1        3.12        0.32      7.04 o 
   4   5   1       38.24       36.38     10.83 o 
   5   5   1      723.66      742.33     44.72 o 
   6   5   1      219.79      230.16     21.53 o 
   7   5   1        7.63       16.49     20.04 o 
   8   5   1       18.77      -18.01     36.37 o 
   9   5   1       86.03       27.44     30.61 o 
  10   5   1       10.72        2.32     33.35 o 
 -10   6   1        1.24       15.50     33.60 o 
  -9   6   1       51.41       76.79     34.67 o 
  -8   6   1       40.33       -1.48     23.52 o 
  -7   6   1      117.46      157.71     34.13 o 
  -6   6   1      162.35      200.65     18.69 o 
  -5   6   1       54.47       48.77     13.71 o 
  -4   6   1      912.70      874.98     27.39 o 
  -3   6   1     1414.14     1429.63     31.74 o 
  -2   6   1      287.04      345.03     15.12 o 
  -1   6   1    57153.03    54277.16    421.70 o 
   0   6   1      434.03      447.79     23.64 o 
   1   6   1      354.71      317.39     17.89 o 
   2   6   1      140.47      139.56     11.84 o 
   3   6   1       62.11       69.69     11.08 o 
   4   6   1     6452.74     6148.84    119.02 o 
   5   6   1      418.03      365.85     50.98 o 
   6   6   1      621.19      611.44     31.16 o 
   7   6   1       59.72       94.32     19.71 o 
   8   6   1       78.08       13.09     32.76 o 
   9   6   1        6.54       25.24     30.53 o 
  10   6   1        9.67       27.56     37.08 o 
 -10   7   1       47.24       27.24     34.52 o 
  -9   7   1        7.21      -24.85     26.88 o 
  -8   7   1      622.09      600.90     77.46 o 
  -7   7   1       22.90       50.22     27.19 o 
  -6   7   1        0.38       28.22     12.58 o 
  -5   7   1     1339.78     1264.53     60.03 o 
  -4   7   1     3245.73     3131.59     63.16 o 
  -3   7   1      481.27      490.86     16.57 o 
  -2   7   1     9998.45    10179.92    109.05 o 
  -1   7   1     5438.81     5158.57     62.49 o 
   0   7   1        0.01        1.32     10.19 o 
   1   7   1     1690.60     1636.02     38.44 o 
   2   7   1      208.21      203.01     16.95 o 
   3   7   1        4.68       -3.23      6.93 o 
   4   7   1      575.69      606.02     26.36 o 
   5   7   1      532.34      647.96     43.46 o 
   6   7   1       92.85       93.96     17.79 o 
   7   7   1       75.79       68.74     18.09 o 
   8   7   1      889.76      905.86     67.32 o 
   9   7   1       53.27       35.01     32.48 o 
  10   7   1       38.39       20.76     35.57 o 
 -10   8   1       81.20      121.25     50.81 o 
  -9   8   1      265.05      319.89     52.37 o 
  -8   8   1       12.24       24.13     27.19 o 
  -7   8   1      131.73      124.31     91.35 o 
  -6   8   1      343.51      358.57     23.98 o 
  -5   8   1     1006.54     1010.40     33.76 o 
  -4   8   1     1024.44     1027.68     31.71 o 
  -3   8   1      712.62      797.95     21.20 o 
  -2   8   1      679.36      691.63     27.65 o 
  -1   8   1        0.42       -4.12      5.46 o 
   0   8   1      518.14      475.47     22.61 o 
   1   8   1      256.35      246.48     19.65 o 
   2   8   1     1287.42     1280.97     53.95 o 
   3   8   1       69.60       57.60     14.03 o 
   4   8   1       54.15       43.83     11.23 o 
   5   8   1       39.15       49.43     12.41 o 
   6   8   1       39.68       44.81     15.01 o 
   7   8   1       49.26       26.64     16.25 o 
   8   8   1      210.39      216.36     42.40 o 
   9   8   1       15.29        2.74     32.39 o 
  10   8   1        0.63       -7.20     32.41 o 
 -10   9   1       15.32       19.58     34.77 o 
  -9   9   1       59.74       30.83     32.31 o 
  -8   9   1        1.92      -23.32     23.56 o 
  -7   9   1      228.77      174.06     27.66 o 
  -6   9   1      102.94      145.66     18.92 o 
  -5   9   1     2016.10     2157.52     51.70 o 
  -4   9   1     4037.99     3837.23     54.24 o 
  -3   9   1      311.44      314.74     15.14 o 
  -2   9   1     3103.98     3265.35     51.53 o 
  -1   9   1       50.83       95.03     10.36 o 
   0   9   1     2899.77     2530.90     50.57 o 
   1   9   1      136.69      153.64     16.00 o 
   2   9   1     1561.52     1684.06     48.34 o 
   3   9   1       69.77       61.33     11.65 o 
   4   9   1       22.23       17.62     19.32 o 
   5   9   1      204.22      176.47     19.37 o 
   6   9   1      264.80      290.54     24.76 o 
   7   9   1      142.35      191.91     23.81 o 
   8   9   1        3.13       26.81     30.04 o 
   9   9   1       51.22       64.03     36.75 o 
  10   9   1        7.22       43.52     36.67 o 
 -10  10   1        6.45       20.27     32.39 o 
  -9  10   1       28.98       48.97     41.37 o 
  -8  10   1      183.71      189.23     42.61 o 
  -7  10   1       55.93       39.25     21.29 o 
  -6  10   1      424.46      475.91     28.95 o 
  -5  10   1      578.13      684.92     31.07 o 
  -4  10   1      323.41      288.71     16.32 o 
  -3  10   1      166.35      188.10     14.34 o 
  -2  10   1      911.54      966.76     23.54 o 
  -1  10   1       62.00       57.57     11.67 o 
   0  10   1      189.77      179.98     16.27 o 
   1  10   1        3.09       -6.92      7.26 o 
   2  10   1      175.42      167.57     18.46 o 
   3  10   1       19.48       19.86     10.00 o 
   4  10   1       12.24        6.68      9.30 o 
   5  10   1        9.83        6.03     11.39 o 
   6  10   1        6.87        2.86     12.59 o 
   7  10   1       50.91      101.06     20.41 o 
   8  10   1       14.96       47.51     46.09 o 
   9  10   1        1.15       17.77     29.55 o 
  10  10   1        2.10      -36.21     33.87 o 
 -10  11   1        0.39       62.05     37.07 o 
  -9  11   1        0.00       15.13     32.42 o 
  -8  11   1       54.65       84.45     55.25 o 
  -7  11   1      129.92      149.47     27.17 o 
  -6  11   1      315.65      316.89     25.89 o 
  -5  11   1      123.12      156.37     21.96 o 
  -4  11   1        2.88        4.45      7.81 o 
  -3  11   1      168.70      187.49     13.38 o 
  -2  11   1      749.57      685.84     39.87 o 
  -1  11   1      254.80      273.34     20.42 o 
   0  11   1      548.32      667.05     34.45 o 
   1  11   1       36.07       19.76     10.69 o 
   2  11   1       93.92       59.27     23.86 o 
   3  11   1     1210.68     1195.40     36.77 o 
   4  11   1       19.58       37.99     12.07 o 
   5  11   1       10.98       -1.08     10.94 o 
   6  11   1        7.71       -3.26     11.61 o 
   7  11   1        4.46      -19.79     14.89 o 
   8  11   1       43.04       32.94     30.68 o 
   9  11   1        9.57      -27.41     27.91 o 
  10  11   1        7.93      -40.51     30.82 o 
 -10  12   1       15.68        4.14     46.09 o 
  -9  12   1       26.69      -14.70     30.11 o 
  -8  12   1       29.79        3.27     28.42 o 
  -7  12   1      425.96      345.23     38.57 o 
  -6  12   1      838.86      840.67     37.55 o 
  -5  12   1     1365.23     1198.71     44.16 o 
  -4  12   1        3.11       10.92     10.29 o 
  -3  12   1      623.90      646.53     23.70 o 
  -2  12   1       39.56       43.08     11.78 o 
  -1  12   1      618.12      638.43     30.02 o 
   0  12   1       26.63       38.54     20.89 o 
   1  12   1      267.38      285.47     20.04 o 
   2  12   1      134.31      155.61     19.74 o 
   3  12   1     2183.02     2137.22     83.80 o 
   4  12   1      229.71      197.79     20.09 o 
   5  12   1        8.81        9.88     11.94 o 
   6  12   1      243.96      251.17     25.21 o 
   7  12   1      268.36      288.01     45.63 o 
   8  12   1      495.58      535.34     88.02 o 
   9  12   1        6.32        2.54     30.90 o 
 -10  13   1        0.73       -6.72     33.83 o 
  -9  13   1        0.09      -23.62     32.49 o 
  -8  13   1       86.77       98.45     41.93 o 
  -7  13   1      185.27      273.85     33.75 o 
  -6  13   1      167.43      178.51     23.64 o 
  -5  13   1       89.75       97.26     17.41 o 
  -4  13   1       20.50       -1.15     10.41 o 
  -3  13   1      512.96      482.88     19.60 o 
  -2  13   1        6.01       21.34     10.20 o 
  -1  13   1       73.13       94.00     16.79 o 
   0  13   1       84.31       73.55     14.61 o 
   1  13   1       70.27       97.37     14.74 o 
   2  13   1      525.37      575.49     53.71 o 
   3  13   1        4.49       16.23     12.43 o 
   4  13   1      148.05      161.59     19.29 o 
   5  13   1       27.15        8.30     13.26 o 
   6  13   1      579.95      508.15     32.89 o 
   7  13   1      353.53      399.14     32.35 o 
   8  13   1       55.62       78.25     43.59 o 
   9  13   1       66.50      136.96     75.80 o 
  -9  14   1       15.87       -0.49     32.79 o 
  -8  14   1        0.02       25.58     30.04 o 
  -7  14   1        0.96       -6.90     19.44 o 
  -6  14   1      118.95      155.18     22.45 o 
  -5  14   1      107.54      109.34     16.32 o 
  -4  14   1      151.45      181.29     17.84 o 
  -3  14   1      137.82      154.44     31.26 o 
  -2  14   1      150.75      177.44     24.93 o 
  -1  14   1       17.46       11.27     11.21 o 
   0  14   1        4.80        7.24     11.38 o 
   1  14   1      208.85      148.94     19.51 o 
   2  14   1        1.28        5.86     13.28 o 
   3  14   1        1.55       -3.82     11.01 o 
   4  14   1        1.45        1.02     11.59 o 
   5  14   1      461.69      454.15     30.42 o 
   6  14   1      249.67      295.03     35.62 o 
   7  14   1       50.26       58.08     19.20 o 
   8  14   1        3.75       -4.93     25.36 o 
   9  14   1        1.05      -22.30     28.51 o 
  -9  15   1       23.02       31.98     32.19 o 
  -8  15   1       40.56       31.18     57.20 o 
  -7  15   1       18.79       14.55     20.27 o 
  -6  15   1       31.31       23.67     17.19 o 
  -5  15   1      713.49      803.91     38.35 o 
  -4  15   1      772.91      745.25     35.82 o 
  -3  15   1      236.94      313.00     23.43 o 
  -2  15   1      238.66      266.69     26.45 o 
  -1  15   1     1279.73     1165.69     75.80 o 
   0  15   1      704.41      722.82     57.94 o 
   1  15   1      293.07      286.12     25.75 o 
   2  15   1       66.50      115.50     26.05 o 
   3  15   1      247.73      183.50     24.40 o 
   4  15   1      102.15      129.49     18.86 o 
   5  15   1      412.06      385.72     53.88 o 
   6  15   1      568.80      562.08     36.47 o 
   7  15   1       16.98       24.87     18.51 o 
   8  15   1        7.53        0.78     28.63 o 
   9  15   1        1.15       54.03     39.84 o 
  -9  16   1        0.47      -23.02     30.13 o 
  -8  16   1       57.62       36.64     33.13 o 
  -7  16   1      535.27      644.43     47.77 o 
  -6  16   1      214.85      209.11     25.96 o 
  -5  16   1      260.17      273.51     24.63 o 
  -4  16   1      114.54       84.40     15.38 o 
  -3  16   1       51.06       51.05     15.16 o 
  -2  16   1       69.14       73.21     17.29 o 
  -1  16   1      943.42      953.03     53.03 o 
   0  16   1       64.66       33.64     13.41 o 
   1  16   1      352.93      417.85     30.06 o 
   2  16   1        0.55        5.91     11.84 o 
   3  16   1      111.43       84.91     25.54 o 
   4  16   1        5.81        1.15     12.44 o 
   5  16   1      314.52      294.66     30.46 o 
   6  16   1       56.95       52.83     17.07 o 
   7  16   1        4.14       -3.80     14.91 o 
   8  16   1       10.87      -36.70     64.14 o 
   9  16   1       11.77       15.27     34.62 o 
  -9  17   1        1.10       19.68     46.65 o 
  -8  17   1       17.93       16.18     28.47 o 
  -7  17   1        3.89        9.76     20.97 o 
  -6  17   1      416.84      554.63     31.77 o 
  -5  17   1      482.94      570.31     30.93 o 
  -4  17   1      130.90      124.80     20.18 o 
  -3  17   1        0.26        1.47     12.63 o 
  -2  17   1      146.94      139.56     21.96 o 
  -1  17   1      208.82      278.40     32.77 o 
   0  17   1        9.84       -1.00     13.98 o 
   1  17   1        0.01       -6.01     14.87 o 
   2  17   1        0.37        6.47     12.43 o 
   3  17   1        3.93      -11.69     10.52 o 
   4  17   1      104.19       90.64     19.44 o 
   5  17   1      654.71      630.07     37.63 o 
   6  17   1      135.47      120.57     22.93 o 
   7  17   1        2.45        7.93     16.59 o 
   8  17   1        0.64      -11.15     27.21 o 
   9  17   1        0.05      -12.85     32.29 o 
  -9  18   1        9.71      -15.86     31.45 o 
  -8  18   1        0.11      -36.76     24.50 o 
  -7  18   1        0.72        5.47     23.64 o 
  -6  18   1      187.41      143.24     22.77 o 
  -5  18   1      111.35      115.76     19.70 o 
  -4  18   1        2.76        3.61     13.97 o 
  -3  18   1        6.57        3.33     13.08 o 
  -2  18   1        0.42      -17.99     12.07 o 
  -1  18   1      183.51      169.57     73.02 o 
   0  18   1      378.20      437.98     41.39 o 
   1  18   1        3.52      -19.79     13.19 o 
   2  18   1       30.35       39.98     14.98 o 
   3  18   1       35.51      -13.80     14.98 o 
   4  18   1      109.05      100.91     35.19 o 
   5  18   1      759.94      667.78     67.17 o 
   6  18   1       49.44       36.24     18.18 o 
   7  18   1        2.44      -11.61     16.07 o 
   8  18   1       10.45      -11.18     31.23 o 
  -8  19   1        4.82      -15.49     26.24 o 
  -7  19   1       51.46       66.25     40.01 o 
  -6  19   1       32.01       19.54     16.48 o 
  -5  19   1      126.58      107.88     19.45 o 
  -4  19   1      130.02      144.15     23.42 o 
  -3  19   1        1.47       -7.32     13.96 o 
  -2  19   1       40.17       38.94     26.42 o 
  -1  19   1       11.38       -3.86     18.40 o 
   0  19   1        1.95      -20.20     31.37 o 
   1  19   1      131.85       73.01     27.42 o 
   2  19   1       42.00       30.19     19.32 o 
   3  19   1        6.76      -11.01     13.88 o 
   4  19   1       39.85       29.78     17.45 o 
   5  19   1      115.51       77.03     22.25 o 
   6  19   1       41.90       59.17     19.13 o 
   7  19   1        4.62        7.75     18.56 o 
   8  19   1        1.38       -9.08     30.90 o 
  -8  20   1        4.03       -7.23     28.51 o 
  -7  20   1       18.50       -0.49     22.53 o 
  -6  20   1        4.07      -20.33     13.56 o 
  -5  20   1       43.41       25.32     16.07 o 
  -4  20   1      602.82      651.17     37.77 o 
  -3  20   1       29.82       45.68     19.31 o 
  -2  20   1        2.75       -2.48     14.17 o 
  -1  20   1       24.09      -24.78     16.52 o 
   0  20   1      702.30      690.69     74.13 o 
   1  20   1      302.29      296.11     31.37 o 
   2  20   1      914.89      993.39     52.07 o 
   3  20   1      701.93      727.65     40.04 o 
   4  20   1        0.96        5.40     16.45 o 
   5  20   1       46.44       75.12     17.75 o 
   6  20   1        3.02      -17.64     14.47 o 
   7  20   1        0.69       15.42     17.19 o 
   8  20   1        9.43       26.82     32.39 o 
  -8  21   1        0.00        0.80     32.39 o 
  -7  21   1       41.32        3.34     29.84 o 
  -6  21   1        7.23       -5.41     15.51 o 
  -5  21   1        3.81        9.50     15.11 o 
  -4  21   1       34.98       35.17     17.71 o 
  -3  21   1       92.72       70.97     24.06 o 
  -2  21   1      119.85      100.68     30.34 o 
  -1  21   1       24.64       65.10     48.03 o 
   0  21   1        2.23       11.30     20.28 o 
   1  21   1       14.10       20.96     19.91 o 
   2  21   1      144.61      163.95     28.53 o 
   3  21   1      288.15      257.17     30.47 o 
   4  21   1       49.94       15.98     18.38 o 
   5  21   1      117.35      138.28     25.33 o 
   6  21   1       19.72       10.38     16.31 o 
   7  21   1       53.64       38.20     19.44 o 
  -8  22   1        2.94       35.76     32.44 o 
  -7  22   1        4.58        5.71     23.86 o 
  -6  22   1       36.01      -12.61     18.09 o 
  -5  22   1       31.64       36.95     17.48 o 
  -4  22   1       37.64       33.98     20.95 o 
  -3  22   1       88.37       79.49     29.82 o 
  -2  22   1       11.44       25.81     23.64 o 
  -1  22   1       50.32       44.69     26.00 o 
   0  22   1        0.02       -8.45     32.76 o 
   1  22   1      511.48      614.22    109.95 o 
   2  22   1      930.19     1143.54     57.84 o 
   3  22   1      965.64     1017.47     53.46 o 
   4  22   1      554.48      547.65     38.95 o 
   5  22   1        9.24        8.69     16.31 o 
   6  22   1       44.29       54.88     20.29 o 
   7  22   1       22.53       23.30     23.96 o 
  -7  23   1        3.09      -20.99     45.53 o 
  -6  23   1       18.27       -5.34     17.35 o 
  -5  23   1       10.33        8.34     14.96 o 
  -4  23   1      424.47      422.73     54.22 o 
  -3  23   1        0.10       19.10     18.68 o 
  -2  23   1       84.50       68.84     29.65 o 
  -1  23   1      132.27      181.51     39.26 o 
   0  23   1       17.93        3.22     58.31 o 
   1  23   1        1.72       -4.61     25.12 o 
   2  23   1      439.09      470.20     42.64 o 
   3  23   1       33.46       31.07     19.91 o 
   4  23   1       16.26       25.47     19.15 o 
   5  23   1       12.65       -7.94     16.32 o 
   6  23   1        7.63       26.88     19.21 o 
   7  23   1        1.76        1.31     19.51 o 
  -7  24   1       32.85       36.45     44.98 o 
  -6  24   1        1.04       -4.78     18.57 o 
  -5  24   1        8.44        4.66     18.22 o 
  -4  24   1        0.09       19.40     19.58 o 
  -3  24   1       24.82       17.45     18.77 o 
  -2  24   1       12.44       50.94     28.63 o 
  -1  24   1       83.80       92.06     80.24 o 
   0  24   1       32.13       43.44     39.43 o 
   1  24   1        5.20       28.34     27.87 o 
   2  24   1       36.97       67.05     25.82 o 
   3  24   1        0.00      -16.85     19.85 o 
   4  24   1      198.38      283.64     33.34 o 
   5  24   1        0.01        2.60     19.03 o 
   6  24   1        1.86       -2.43     19.04 o 
  -6  25   1        2.03      -31.62     21.08 o 
  -5  25   1        4.12       25.53     19.24 o 
  -4  25   1       39.41       41.82     22.79 o 
  -3  25   1       12.90       -1.99     38.87 o 
  -2  25   1        1.32       26.91     28.30 o 
  -1  25   1       28.09       54.70     30.23 o 
   0  25   1      141.15      117.21     35.82 o 
   1  25   1      403.51      410.89     52.39 o 
   2  25   1       63.32       46.09     30.63 o 
   3  25   1       41.00       46.54     24.60 o 
   4  25   1       85.50       57.87     22.89 o 
   5  25   1       52.63       35.29     20.51 o 
   6  25   1       31.07       42.21     21.81 o 
  -6  26   1        0.40        3.93     26.12 o 
  -5  26   1        1.36       33.83     20.28 o 
  -4  26   1        3.03       -5.95     17.73 o 
  -3  26   1       27.19       85.28     45.26 o 
  -2  26   1       66.80       20.86     41.65 o 
  -1  26   1       25.23       76.92     33.27 o 
   0  26   1      491.83      528.78     56.71 o 
   1  26   1       24.23       21.33     29.20 o 
   2  26   1        7.39       15.32     35.82 o 
   3  26   1      133.18      146.25     34.38 o 
   4  26   1        0.43       13.96     25.84 o 
   5  26   1        0.13      -13.69     17.94 o 
   6  26   1        0.70      -27.46     18.31 o 
  -5  27   1        3.22       -7.17     20.59 o 
  -4  27   1        1.08       -3.74     33.02 o 
  -3  27   1       25.58       54.01     34.67 o 
  -2  27   1       17.77      -29.14     47.20 o 
  -1  27   1      215.00      220.10     43.95 o 
   0  27   1       77.14       71.95     34.15 o 
   1  27   1        0.01       19.77     29.20 o 
   2  27   1        1.56       20.57     30.20 o 
   3  27   1        0.04       13.21     32.48 o 
   4  27   1        1.58      -21.71     24.03 o 
   5  27   1       27.60       11.89     19.84 o 
  -5  28   1        7.51       10.80     21.62 o 
  -4  28   1       11.33      -42.46     28.30 o 
  -3  28   1        0.13      -10.12     30.66 o 
  -2  28   1       13.53       -6.38     27.85 o 
  -1  28   1       40.05       60.35     41.65 o 
   0  28   1        5.47       30.32     29.63 o 
   1  28   1       17.55       38.09     31.48 o 
   2  28   1       12.60       15.52     33.35 o 
   3  28   1       50.51      125.19     51.92 o 
   4  28   1       18.78        9.22     43.37 o 
  -4  29   1        0.08      -40.28     29.25 o 
  -3  29   1       70.95       23.28     37.25 o 
  -2  29   1       21.08      -21.28     28.41 o 
  -1  29   1       20.69       23.16     31.15 o 
   0  29   1        3.84       19.92     51.92 o 
   1  29   1       49.91       16.94     46.09 o 
   2  29   1       12.50       25.54     32.53 o 
   3  29   1       11.55       -7.41     44.98 o 
   4  29   1        5.15       71.39     43.40 o 
  -3  30   1        0.00       54.43     39.29 o 
  -2  30   1        0.66      -18.13     32.58 o 
  -1  30   1       20.98       -6.48     31.15 o 
   0  30   1       63.18       41.34     50.81 o 
   1  30   1        0.54      -10.68     32.00 o 
   2  30   1        2.42       14.56     33.53 o 
   3  30   1       62.65       66.69     54.70 o 
  -2  31   1       15.53      -22.27     32.49 o 
  -1  31   1        5.99       -1.11     30.77 o 
   0  31   1        0.02        9.84     34.36 o 
   1  31   1        3.74       80.74     40.96 o 
   2  31   1        0.09       10.59     35.61 o 
 -11   0   2        3.26        1.67     44.42 o 
 -10   0   2        1.71      -50.81     33.87 o 
  -9   0   2       89.27      110.51     52.20 o 
  -8   0   2       80.13       26.10     43.87 o 
  -7   0   2       46.04       94.40     42.20 o 
  -6   0   2      796.83      815.87     36.34 o 
  -5   0   2     1699.20     1640.03     45.43 o 
  -4   0   2      318.94      282.69     15.94 o 
  -3   0   2      118.35      126.61     24.43 o 
  -2   0   2     4985.58     4561.81    111.06 o 
  -1   0   2     4572.84     4508.71     66.12 o 
   0   0   2    22145.77    22908.98    378.72 o 
   1   0   2      655.44      803.68     28.81 o 
   2   0   2      798.28      883.75     31.60 o 
   3   0   2     2354.58     2517.44     62.69 o 
   4   0   2     5083.98     4559.40     97.96 o 
   5   0   2     2727.50     2510.81     75.78 o 
   6   0   2      156.05       73.04     27.77 o 
   7   0   2       31.08       36.15     29.99 o 
   8   0   2       52.65       28.21     21.57 o 
   9   0   2        5.09      -11.11     37.76 o 
  10   0   2        1.97       11.11     48.31 o 
 -11   1   2       71.69       -8.11     31.86 o 
 -10   1   2       48.03       28.99     50.53 o 
  -9   1   2       13.21      -31.13     24.71 o 
  -8   1   2       34.70       -0.29     27.02 o 
  -7   1   2        1.02       32.55     21.77 o 
  -6   1   2       76.17       88.62     11.20 o 
  -5   1   2      619.77      639.96     20.55 o 
  -4   1   2       13.29       15.92      6.92 o 
  -3   1   2     1480.81     1381.23     20.98 o 
  -2   1   2      196.08      171.69      9.27 o 
  -1   1   2      822.78      743.07     30.74 o 
   0   1   2    14478.40    13322.39    165.50 o 
   1   1   2      810.97      613.65     21.15 o 
   2   1   2       53.84       69.24      8.66 o 
   3   1   2     3297.97     3270.87     66.45 o 
   4   1   2      538.03      598.28     24.83 o 
   5   1   2       35.61       30.39     11.19 o 
   6   1   2      150.82      167.97     30.30 o 
   7   1   2        3.82       -2.14     13.77 o 
   8   1   2       22.19        5.49     14.65 o 
   9   1   2        8.35       16.87     29.32 o 
  10   1   2       15.14       84.25     82.74 o 
 -11   2   2       70.92       33.74     39.15 o 
 -10   2   2      111.86      134.98     43.00 o 
  -9   2   2       10.77       -3.83     29.99 o 
  -8   2   2       10.79       10.47     25.69 o 
  -7   2   2       22.61       29.22     20.59 o 
  -6   2   2       28.25       19.67     11.30 o 
  -5   2   2      195.22      256.03     18.76 o 
  -4   2   2      278.09      266.25     12.40 o 
  -3   2   2        2.77        2.89      4.62 o 
  -2   2   2       73.34       56.16      7.77 o 
  -1   2   2     7766.44     7830.65     84.82 o 
   0   2   2      811.90      683.52     20.17 o 
   1   2   2      716.19      596.89     26.29 o 
   2   2   2      829.75      924.54     29.24 o 
   3   2   2     4064.63     4195.24    126.06 o 
   4   2   2     4720.12     4635.07     92.57 o 
   5   2   2        0.30        7.08      9.49 o 
   6   2   2      171.10      145.67     20.55 o 
   7   2   2       91.84       55.17     17.42 o 
   8   2   2       24.60       51.20     17.58 o 
   9   2   2       39.95       47.85     48.03 o 
  10   2   2        8.51       -2.13     54.97 o 
 -11   3   2       22.62       27.91     35.71 o 
 -10   3   2      153.65      178.54     46.53 o 
  -9   3   2        0.03        6.35     31.13 o 
  -8   3   2       89.43       80.39     31.41 o 
  -7   3   2        0.10       18.57     22.37 o 
  -6   3   2      219.31      264.94     23.26 o 
  -5   3   2      102.26      127.34     14.56 o 
  -4   3   2       28.21       19.20      6.52 o 
  -3   3   2      634.80      767.89     23.86 o 
  -2   3   2    16532.81    15870.80    124.80 o 
  -1   3   2    32886.23    31564.45    294.97 o 
   0   3   2       69.05       38.45      8.17 o 
   1   3   2      561.72      568.79     22.31 o 
   2   3   2      582.70      656.33     29.74 o 
   3   3   2     1087.57     1199.30     48.65 o 
   4   3   2        2.02       25.49     14.35 o 
   5   3   2      153.69      137.03     16.88 o 
   6   3   2      750.85      735.22     54.02 o 
   7   3   2       18.63       27.46     16.09 o 
   8   3   2       13.59       -9.89     15.20 o 
   9   3   2       50.76       19.31     34.71 o 
  10   3   2        1.97      -52.89     35.26 o 
 -11   4   2       45.40       51.46     37.25 o 
 -10   4   2       13.12       22.50     32.87 o 
  -9   4   2       43.24      101.59     47.20 o 
  -8   4   2       26.37       16.10     25.52 o 
  -7   4   2        3.86      -15.83     19.88 o 
  -6   4   2     1321.15     1279.60     47.34 o 
  -5   4   2      223.87      265.61     16.13 o 
  -4   4   2     1092.74      969.24     24.91 o 
  -3   4   2      510.69      432.27     13.38 o 
  -2   4   2      238.98      282.18     11.31 o 
  -1   4   2      363.19      448.87     15.25 o 
   0   4   2     3454.25     2858.82     47.52 o 
   1   4   2     1348.41     1495.34     33.40 o 
   2   4   2     5822.99     5601.85    148.94 o 
   3   4   2      140.94      139.98     13.38 o 
   4   4   2      147.72      139.43     15.53 o 
   5   4   2      190.43      230.96     20.28 o 
   6   4   2       17.05       14.67     12.31 o 
   7   4   2      121.64      121.02     21.01 o 
   8   4   2        7.52       25.22     16.93 o 
   9   4   2       12.18        6.28     31.70 o 
  10   4   2       16.12       75.51     38.66 o 
 -11   5   2        2.43        1.57     34.95 o 
 -10   5   2       13.18       29.78     34.13 o 
  -9   5   2       12.07      -31.71     35.54 o 
  -8   5   2      283.60      207.24     41.42 o 
  -7   5   2       15.01       -9.09     21.40 o 
  -6   5   2      319.90      282.76     19.01 o 
  -5   5   2       24.83       42.58     11.97 o 
  -4   5   2       39.83       42.99      8.87 o 
  -3   5   2      721.58      846.11     22.28 o 
  -2   5   2     2958.06     2942.38     37.34 o 
  -1   5   2     8009.21     8189.11    129.02 o 
   0   5   2     1408.25     1297.58     31.93 o 
   1   5   2     2682.13     2967.72     52.22 o 
   2   5   2    10687.69     9395.42    159.10 o 
   3   5   2       39.66       22.72      8.72 o 
   4   5   2      128.46      119.68     14.91 o 
   5   5   2        5.05       22.27     11.35 o 
   6   5   2        2.17       22.04     12.28 o 
   7   5   2      305.56      404.00     54.10 o 
   8   5   2       40.76       24.49     16.52 o 
   9   5   2        9.71       12.86     32.79 o 
  10   5   2        5.99       20.76     49.42 o 
 -11   6   2       10.71       10.32     38.08 o 
 -10   6   2        5.78       33.72     33.31 o 
  -9   6   2      302.45      244.15     45.71 o 
  -8   6   2      362.01      407.74     50.32 o 
  -7   6   2      156.70      220.90     79.41 o 
  -6   6   2      442.23      410.06     25.97 o 
  -5   6   2     2576.59     2511.52     68.35 o 
  -4   6   2       38.53       27.90     12.46 o 
  -3   6   2      302.24      301.22     12.13 o 
  -2   6   2     1918.69     1845.75     32.48 o 
  -1   6   2    14019.24    14046.74    131.05 o 
   0   6   2      491.49      405.17     20.36 o 
   1   6   2        0.01       13.38      7.57 o 
   2   6   2      415.05      538.67     23.64 o 
   3   6   2     4561.56     4352.30     66.09 o 
   4   6   2       31.21       22.18     10.65 o 
   5   6   2      203.93      247.47     21.12 o 
   6   6   2       41.61       56.13     15.67 o 
   7   6   2      370.29      515.02     32.84 o 
   8   6   2        4.20       17.03     17.38 o 
   9   6   2       14.05       -6.52     31.88 o 
  10   6   2        0.00      -34.30     33.83 o 
 -10   7   2       25.38       58.21     37.20 o 
  -9   7   2      266.47      305.05     86.07 o 
  -8   7   2      441.88      403.89     51.24 o 
  -7   7   2      328.64      375.11     51.37 o 
  -6   7   2        0.31        3.13     10.89 o 
  -5   7   2      204.46      236.08     17.42 o 
  -4   7   2      142.97      157.99     12.38 o 
  -3   7   2     1704.60     1676.04     33.35 o 
  -2   7   2      102.58      101.53     10.23 o 
  -1   7   2     3326.50     3383.71     57.14 o 
   0   7   2      331.49      219.97     16.52 o 
   1   7   2     1144.52     1303.39     72.23 o 
   2   7   2       23.25        1.03      7.23 o 
   3   7   2       61.05       50.25     10.98 o 
   4   7   2      379.79      383.35     22.86 o 
   5   7   2       91.57       96.47     16.91 o 
   6   7   2       55.97       39.77     15.26 o 
   7   7   2       74.11       90.78     19.17 o 
   8   7   2        3.37       -8.07     16.52 o 
   9   7   2        3.10       -4.16     29.84 o 
  10   7   2        6.67      -49.56     34.15 o 
 -10   8   2        4.73       33.71     33.14 o 
  -9   8   2      127.94       63.45     44.15 o 
  -8   8   2      153.41      230.93     44.14 o 
  -7   8   2      144.31      176.53     37.25 o 
  -6   8   2      231.98      209.47     25.09 o 
  -5   8   2      271.61      271.88     25.65 o 
  -4   8   2      215.33      187.27     13.74 o 
  -3   8   2     1420.83     1483.95     26.56 o 
  -2   8   2     2276.42     2731.53     44.52 o 
  -1   8   2      288.02      220.89     16.91 o 
   0   8   2      413.00      461.41     22.84 o 
   1   8   2      632.31      598.81     26.47 o 
   2   8   2       12.31        7.87     12.02 o 
   3   8   2     3259.67     2995.50     55.50 o 
   4   8   2      459.97      456.78     25.25 o 
   5   8   2        0.23        6.07     10.84 o 
   6   8   2       16.51       15.27     14.06 o 
   7   8   2      428.31      516.07     33.58 o 
   8   8   2       15.80       34.69     17.37 o 
   9   8   2       16.10       45.74     32.82 o 
  10   8   2        0.38       43.46     38.25 o 
 -10   9   2        9.95        7.47     31.88 o 
  -9   9   2       23.20       29.43     50.53 o 
  -8   9   2      359.16      395.20     52.37 o 
  -7   9   2       94.71       82.18     31.07 o 
  -6   9   2      399.81      413.29     24.78 o 
  -5   9   2      104.84       88.36     11.96 o 
  -4   9   2     1289.51     1010.24     31.58 o 
  -3   9   2     2030.81     1921.55     31.79 o 
  -2   9   2     2301.23     2148.12     39.70 o 
  -1   9   2      452.55      479.87     17.26 o 
   0   9   2       14.04       13.56     11.70 o 
   1   9   2      326.27      320.38     24.73 o 
   2   9   2      137.96       89.03     14.63 o 
   3   9   2      860.62      861.27     30.44 o 
   4   9   2        1.21        6.46      9.59 o 
   5   9   2       19.91        6.15     10.74 o 
   6   9   2      173.45      226.85     25.97 o 
   7   9   2        0.12       16.30     15.13 o 
   8   9   2      106.85       94.61     22.04 o 
   9   9   2        3.27       -0.76     33.18 o 
 -10  10   2        0.01      -25.70     31.86 o 
  -9  10   2       65.83       30.06     43.31 o 
  -8  10   2      217.56      241.91     45.73 o 
  -7  10   2        0.75       55.25     30.23 o 
  -6  10   2       84.23       67.41     29.42 o 
  -5  10   2      783.29      851.19     27.20 o 
  -4  10   2     3721.71     3350.99     45.91 o 
  -3  10   2    11526.60    11319.58     99.91 o 
  -2  10   2     1210.05     1233.51     52.39 o 
  -1  10   2      626.24      580.81     19.42 o 
   0  10   2      804.92      889.00     40.84 o 
   1  10   2      252.39      215.05     23.20 o 
   2  10   2       69.90      110.94     16.40 o 
   3  10   2     2335.83     2425.83     52.05 o 
   4  10   2        0.56        1.04     10.10 o 
   5  10   2      216.78      213.08     21.14 o 
   6  10   2       21.51        3.64     14.25 o 
   7  10   2      496.80      424.90     32.18 o 
   8  10   2       10.70      -22.84     15.23 o 
   9  10   2        1.22      -51.77     34.71 o 
 -10  11   2        3.16      -13.94     38.32 o 
  -9  11   2      274.39      191.60     62.75 o 
  -8  11   2      313.23      257.55     47.39 o 
  -7  11   2      978.81     1140.51     74.53 o 
  -6  11   2        3.21      -13.72     12.02 o 
  -5  11   2      495.54      527.29     24.00 o 
  -4  11   2      294.07      339.08     16.82 o 
  -3  11   2      244.69      278.33     16.14 o 
  -2  11   2     1240.94     1307.26     36.55 o 
  -1  11   2      224.49      184.37     14.55 o 
   0  11   2      521.56      444.23    108.28 o 
   1  11   2        0.02        2.30      9.47 o 
   2  11   2      219.36      281.44     23.69 o 
   3  11   2      115.78      131.56     16.22 o 
   4  11   2       82.08       65.67     14.64 o 
   5  11   2       79.45       83.14     17.72 o 
   6  11   2      332.69      333.54     28.18 o 
   7  11   2      112.20      109.03     21.63 o 
   8  11   2        4.24        6.71     21.42 o 
   9  11   2        3.87        7.79     32.39 o 
 -10  12   2       10.38       10.41     36.46 o 
  -9  12   2       49.22       67.29     35.61 o 
  -8  12   2       32.09       42.82     33.43 o 
  -7  12   2       95.41      103.33     34.55 o 
  -6  12   2       15.64        7.35     15.71 o 
  -5  12   2       36.31       29.29     11.55 o 
  -4  12   2      628.28      704.08     23.25 o 
  -3  12   2      289.88      392.39     18.82 o 
  -2  12   2      319.68      260.26     17.75 o 
  -1  12   2        8.55       -5.36      7.35 o 
   0  12   2      317.83      323.03     38.05 o 
   1  12   2        0.37       -7.15      9.70 o 
   2  12   2        3.16       -0.13     12.86 o 
   3  12   2      211.88      185.90     22.36 o 
   4  12   2      333.78      338.67     24.70 o 
   5  12   2       30.70        7.34     12.69 o 
   6  12   2       12.47       26.30     14.72 o 
   7  12   2        8.30        1.56     15.09 o 
   8  12   2        7.59       70.94     26.06 o 
   9  12   2       17.90       34.56     50.81 o 
 -10  13   2        0.14      -40.74     52.20 o 
  -9  13   2        6.73      -47.55     46.92 o 
  -8  13   2       21.55       -0.68     39.98 o 
  -7  13   2      340.73      251.18     43.16 o 
  -6  13   2      263.64      264.83     21.39 o 
  -5  13   2      239.11      212.13     18.33 o 
  -4  13   2        0.45        3.68      9.54 o 
  -3  13   2      711.77      697.30     28.61 o 
  -2  13   2      679.00      759.30     27.17 o 
  -1  13   2      448.62      401.20     22.50 o 
   0  13   2      118.76      136.34     23.16 o 
   1  13   2       38.03       28.00     16.37 o 
   2  13   2       10.05       19.67     12.90 o 
   3  13   2      438.66      407.08     30.58 o 
   4  13   2        0.94       10.85     12.19 o 
   5  13   2       30.88       19.05     13.37 o 
   6  13   2       68.43       36.39     17.31 o 
   7  13   2      192.06      142.75     23.49 o 
   8  13   2        7.12      -29.33     20.27 o 
   9  13   2        0.39      -37.46     29.17 o 
 -10  14   2        9.03       19.80     40.83 o 
  -9  14   2        0.12        4.42     33.37 o 
  -8  14   2        5.06      -27.15     24.92 o 
  -7  14   2       81.53       85.13     33.32 o 
  -6  14   2      835.51      961.15     35.48 o 
  -5  14   2        2.93        2.65     10.77 o 
  -4  14   2      225.88      256.30     19.67 o 
  -3  14   2      114.21      134.96     15.74 o 
  -2  14   2       41.77       52.25     19.64 o 
  -1  14   2      276.21      287.52     20.39 o 
   0  14   2     1863.70     1764.73     51.59 o 
   1  14   2        8.94       44.11     19.59 o 
   2  14   2      159.37      190.80     24.05 o 
   3  14   2        1.38       17.15     13.79 o 
   4  14   2      238.54      192.24     22.17 o 
   5  14   2       24.13       26.91     16.18 o 
   6  14   2       24.98       17.02     14.26 o 
   7  14   2       19.54       30.36     17.65 o 
   8  14   2       16.99       49.76     39.45 o 
   9  14   2        5.08       24.07     43.87 o 
  -9  15   2       36.24       55.06     34.55 o 
  -8  15   2      183.54      109.47     69.97 o 
  -7  15   2      331.28      378.68     50.53 o 
  -6  15   2     1339.12     1377.54     50.19 o 
  -5  15   2      345.00      347.22     23.63 o 
  -4  15   2       93.61       87.97     14.51 o 
  -3  15   2      381.61      391.23     22.84 o 
  -2  15   2       65.92       48.48     14.98 o 
  -1  15   2     1294.94     1436.27     46.98 o 
   0  15   2      956.49     1056.39     55.28 o 
   1  15   2      535.50      591.09     44.17 o 
   2  15   2       56.67       61.61     17.84 o 
   3  15   2      201.77      232.24     26.70 o 
   4  15   2      479.83      452.28     30.48 o 
   5  15   2      113.05       88.88     19.80 o 
   6  15   2       49.03       58.62     17.78 o 
   7  15   2      102.24       26.65     18.03 o 
   8  15   2        4.79       28.53     27.14 o 
   9  15   2       34.24       11.96     49.98 o 
  -9  16   2        0.02       23.62     35.72 o 
  -8  16   2        0.92      -31.15     23.88 o 
  -7  16   2        0.32       17.66     28.22 o 
  -6  16   2       15.95        3.09     14.96 o 
  -5  16   2       66.04       64.62     15.46 o 
  -4  16   2        0.23        4.36     10.55 o 
  -3  16   2       18.36      -16.47     11.52 o 
  -2  16   2      319.13      337.18     28.43 o 
  -1  16   2       68.74       43.14     21.29 o 
   0  16   2      293.58      221.59     23.72 o 
   1  16   2      500.01      489.67     42.37 o 
   2  16   2        0.62      -16.59     11.06 o 
   3  16   2       50.02       78.05     19.35 o 
   4  16   2       17.26       13.68     13.74 o 
   5  16   2       93.09      103.74     20.90 o 
   6  16   2      135.08      120.72     24.05 o 
   7  16   2        0.31        0.57     15.84 o 
   8  16   2       11.98       16.99     24.54 o 
  -9  17   2        9.94       12.56     35.33 o 
  -8  17   2       43.46       62.86     37.50 o 
  -7  17   2      134.22       98.95     63.86 o 
  -6  17   2        0.16       14.46     17.16 o 
  -5  17   2      164.90      170.91     22.25 o 
  -4  17   2        1.69        2.01     14.40 o 
  -3  17   2       52.36       24.90     29.30 o 
  -2  17   2      165.53      148.69     22.76 o 
  -1  17   2       85.06       56.09     16.16 o 
   0  17   2      422.01      428.67     56.81 o 
   1  17   2       23.42       11.09     14.53 o 
   2  17   2      266.29      275.82     30.12 o 
   3  17   2       50.49       55.40     19.97 o 
   4  17   2       15.57        5.78     12.14 o 
   5  17   2       19.70        6.78     14.80 o 
   6  17   2      162.06      158.62     25.41 o 
   7  17   2        4.91       15.69     17.45 o 
   8  17   2       28.61       41.33     26.24 o 
  -9  18   2        2.45       26.92     37.20 o 
  -8  18   2        0.60      -34.88     24.75 o 
  -7  18   2        2.27      -22.28     21.75 o 
  -6  18   2        3.89        2.63     13.55 o 
  -5  18   2      234.15      313.70     25.38 o 
  -4  18   2       15.05       -6.33     14.56 o 
  -3  18   2       10.24       21.36     16.96 o 
  -2  18   2      102.78       89.05     25.47 o 
  -1  18   2      285.79      334.26     53.86 o 
   0  18   2      100.79      149.47     28.55 o 
   1  18   2       40.43        6.39     15.73 o 
   2  18   2       47.71       39.66     15.17 o 
   3  18   2       64.46       51.89     21.83 o 
   4  18   2       20.04       22.17     14.95 o 
   5  18   2       19.20        2.57     15.92 o 
   6  18   2        7.05       12.25     16.75 o 
   7  18   2       21.83       20.12     19.56 o 
   8  18   2        1.23       19.50     25.49 o 
  -9  19   2        0.05      -14.83     44.42 o 
  -8  19   2       29.37       -5.96     28.88 o 
  -7  19   2        6.28       55.22     30.41 o 
  -6  19   2        5.78      -19.74     13.16 o 
  -5  19   2      649.14      695.48     34.44 o 
  -4  19   2      120.86       97.55     22.29 o 
  -3  19   2       87.29       77.63     21.02 o 
  -2  19   2       17.01       26.07     15.38 o 
  -1  19   2       49.17       32.02     34.71 o 
   0  19   2      133.26      151.77     24.73 o 
   1  19   2        1.41        3.76     17.23 o 
   2  19   2       11.11       14.16     30.82 o 
   3  19   2      565.66      629.75     44.82 o 
   4  19   2      325.71      445.14     34.39 o 
   5  19   2      205.82      237.89     28.24 o 
   6  19   2       62.78       81.58     29.50 o 
   7  19   2        8.74       -2.10     16.95 o 
   8  19   2       13.89       -2.82     27.74 o 
  -8  20   2        1.45       52.08     35.40 o 
  -7  20   2       12.38       21.99     26.96 o 
  -6  20   2       40.56       13.61     15.36 o 
  -5  20   2      100.19      161.78     24.97 o 
  -4  20   2        0.24       -4.16     16.36 o 
  -3  20   2      233.19      270.59     30.33 o 
  -2  20   2      105.93      148.66     24.98 o 
  -1  20   2       16.09       24.40     25.82 o 
   0  20   2       13.73       -2.59     15.66 o 
   1  20   2        1.14        1.34     18.91 o 
   2  20   2        2.29        1.54     17.52 o 
   3  20   2      224.45      257.11     29.98 o 
   4  20   2      469.26      554.09     38.40 o 
   5  20   2       38.58       63.81     35.36 o 
   6  20   2       43.45       16.17     17.86 o 
   7  20   2        0.09       13.89     17.93 o 
  -8  21   2        0.10      -17.10     31.37 o 
  -7  21   2        1.49        7.82     24.97 o 
  -6  21   2       12.40       15.89     18.84 o 
  -5  21   2      486.70      472.55     35.68 o 
  -4  21   2        3.63        4.57     16.46 o 
  -3  21   2        0.15       -0.88     15.83 o 
  -2  21   2      149.68      106.69     30.78 o 
  -1  21   2       28.32       47.48     25.92 o 
   0  21   2        4.18       -7.92     16.56 o 
   1  21   2       81.18       30.17     21.29 o 
   2  21   2       15.64       -1.82     18.90 o 
   3  21   2      493.94      524.93     37.44 o 
   4  21   2       35.81      -16.94     22.32 o 
   5  21   2       28.75       43.23     19.50 o 
   6  21   2        3.11       27.98     18.75 o 
   7  21   2        1.86       45.51     21.91 o 
  -8  22   2        5.59       25.36     34.96 o 
  -7  22   2       21.17       44.86     26.06 o 
  -6  22   2        9.16        7.69     16.38 o 
  -5  22   2       18.59       29.40     17.30 o 
  -4  22   2       66.92       57.86     22.00 o 
  -3  22   2        4.32      -11.13     14.87 o 
  -2  22   2       18.49       26.42     25.54 o 
  -1  22   2      102.57      146.20     32.73 o 
   0  22   2       38.05       16.95     25.27 o 
   1  22   2       13.12       -1.80     18.01 o 
   2  22   2        9.72       27.41     21.54 o 
   3  22   2      213.94      218.72     38.63 o 
   4  22   2        0.62        4.14     19.70 o 
   5  22   2        0.00       -0.22     17.00 o 
   6  22   2        7.36       38.12     20.59 o 
   7  22   2        3.86       17.70     22.70 o 
  -7  23   2        0.01       -9.11     19.82 o 
  -6  23   2        1.17       -5.25     19.44 o 
  -5  23   2        0.50       13.01     14.82 o 
  -4  23   2       25.81       50.53     21.60 o 
  -3  23   2      124.66      117.23     26.72 o 
  -2  23   2       11.21       15.38     25.69 o 
  -1  23   2       65.67       69.05     28.77 o 
   0  23   2        8.50      -12.57     24.43 o 
   1  23   2      152.70      110.38     26.20 o 
   2  23   2        3.54       -8.68     20.10 o 
   3  23   2      103.19       76.67     26.86 o 
   4  23   2       71.68       70.00     36.62 o 
   5  23   2        5.14       -3.24     19.71 o 
   6  23   2        3.76       10.10     17.99 o 
   7  23   2       23.16       60.56     24.38 o 
  -7  24   2       14.44       22.56     42.20 o 
  -6  24   2       38.39       19.83     23.86 o 
  -5  24   2        3.85       -3.91     15.53 o 
  -4  24   2       54.26       31.77     21.57 o 
  -3  24   2        0.03       -8.07     18.07 o 
  -2  24   2       58.71       19.98     25.34 o 
  -1  24   2       21.24      -14.89     24.15 o 
   0  24   2      114.42       87.52     74.97 o 
   1  24   2      257.24      304.29     37.65 o 
   2  24   2        0.58      -22.65     20.18 o 
   3  24   2       71.33       56.46     36.82 o 
   4  24   2        1.42        1.40     21.40 o 
   5  24   2        1.65       -0.83     22.74 o 
   6  24   2        0.78       29.66     22.62 o 
  -6  25   2        2.53       18.22     21.43 o 
  -5  25   2       27.99       32.14     20.03 o 
  -4  25   2       60.93       54.49     25.93 o 
  -3  25   2       20.01       -2.55     28.95 o 
  -2  25   2        1.57       16.13     28.37 o 
  -1  25   2       78.93       -0.91     52.48 o 
   0  25   2      152.93      135.96     56.36 o 
   1  25   2      116.63       60.84     30.31 o 
   2  25   2        7.20        3.89     23.33 o 
   3  25   2        0.06        0.15     23.37 o 
   4  25   2       10.83      -18.39     19.50 o 
   5  25   2       19.69        3.11     21.57 o 
   6  25   2       22.04       49.28     22.76 o 
  -6  26   2        0.42      -11.63     17.24 o 
  -5  26   2        3.31       25.77     24.86 o 
  -4  26   2        9.57      -12.74     21.00 o 
  -3  26   2        0.17      -37.10     28.04 o 
  -2  26   2        0.58       20.31     33.32 o 
  -1  26   2      261.27      245.68     45.34 o 
   0  26   2      149.76      208.15     64.69 o 
   1  26   2      235.92      187.74     45.16 o 
   2  26   2        0.03      -12.05     23.26 o 
   3  26   2       77.19      120.08     33.60 o 
   4  26   2        6.63      -16.78     25.10 o 
   5  26   2        1.42        6.48     19.31 o 
  -5  27   2        1.89       16.52     20.69 o 
  -4  27   2       18.18       30.96     23.85 o 
  -3  27   2       15.56       -4.96     27.93 o 
  -2  27   2        1.36       40.72     32.38 o 
  -1  27   2       80.11      105.60     35.50 o 
   0  27   2      134.83      153.01     43.87 o 
   1  27   2       10.22       -4.20     41.65 o 
   2  27   2       10.68      -22.99     24.79 o 
   3  27   2       54.63       79.24     30.79 o 
   4  27   2        0.00      -18.58     24.34 o 
   5  27   2        0.05      -11.80     19.72 o 
  -5  28   2       18.46       14.70     21.94 o 
  -4  28   2        6.74       22.90     35.14 o 
  -3  28   2        0.17      -39.96     26.64 o 
  -2  28   2        6.36      -22.59     29.15 o 
  -1  28   2        0.68       -9.54     41.93 o 
   0  28   2        0.03        9.13     30.92 o 
   1  28   2       60.36       40.54     38.87 o 
   2  28   2       39.62       24.34     60.81 o 
   3  28   2       62.53       76.24     33.06 o 
   4  28   2       30.55       27.17     49.75 o 
  -4  29   2        0.08      -47.34     31.56 o 
  -3  29   2       49.99       41.42     37.48 o 
  -2  29   2       26.19       10.88     47.48 o 
  -1  29   2       60.92       89.64     56.09 o 
   0  29   2       12.72      -10.82     32.77 o 
   1  29   2       61.46       10.48     35.10 o 
   2  29   2        3.55       64.57     39.45 o 
   3  29   2        0.70       13.02     28.20 o 
  -3  30   2       28.03       21.66     63.86 o 
  -2  30   2       60.94      102.77     66.08 o 
  -1  30   2       17.69       36.22     35.21 o 
   0  30   2        1.73       12.19     35.96 o 
   1  30   2       24.91       85.55     40.57 o 
   2  30   2       42.25        5.83     36.52 o 
  -2  31   2        6.87      -43.47     31.61 o 
  -1  31   2       12.09      -13.95     31.08 o 
   0  31   2       61.75       71.94     62.19 o 
   1  31   2        0.54      -33.12     35.07 o 
 -11   1   3        3.80       24.97     36.24 o 
 -10   1   3       27.89       -6.05     37.21 o 
  -9   1   3       30.58       -7.00     51.64 o 
  -8   1   3       35.43       21.28     25.44 o 
  -7   1   3      681.99      586.49     50.54 o 
  -6   1   3        4.07        6.11     19.44 o 
  -5   1   3      134.10      140.22     11.28 o 
  -4   1   3      301.69      317.51     27.63 o 
  -3   1   3      301.57      403.79     26.88 o 
  -2   1   3      844.05      936.56     16.85 o 
  -1   1   3       10.43       -5.50      5.83 o 
   0   1   3      125.42      128.98     11.12 o 
   1   1   3     1038.45      879.88     23.83 o 
   2   1   3        1.46        0.47      6.01 o 
   3   1   3      160.70      152.63     13.76 o 
   4   1   3        9.91       37.25     11.28 o 
   5   1   3        0.02       -0.84      9.76 o 
   6   1   3      114.41      122.11     18.81 o 
   7   1   3       41.09       17.05     13.77 o 
   8   1   3        6.31       38.29     17.50 o 
   9   1   3        1.40       26.95     33.76 o 
 -11   2   3       16.29       -0.43     32.49 o 
 -10   2   3        6.98       10.40     29.56 o 
  -9   2   3       52.02      -12.24     25.35 o 
  -8   2   3       60.74       43.57     54.70 o 
  -7   2   3       37.32       60.95     25.66 o 
  -6   2   3      142.24      156.29     29.43 o 
  -5   2   3      155.73      187.00     15.75 o 
  -4   2   3       59.16       48.17     11.03 o 
  -3   2   3       13.85        8.60      6.03 o 
  -2   2   3     2271.01     2148.83     35.30 o 
  -1   2   3      138.25      123.89     13.14 o 
   0   2   3    23825.53    22275.72    260.89 o 
   1   2   3     1185.63     1043.07     26.45 o 
   2   2   3     1643.28     1546.52     27.55 o 
   3   2   3      133.28      121.75     12.78 o 
   4   2   3     2117.74     2309.76     54.91 o 
   5   2   3      145.46      130.97     22.20 o 
   6   2   3      744.41      759.44     35.60 o 
   7   2   3      270.78      273.72     26.92 o 
   8   2   3      231.24      235.65     31.90 o 
   9   2   3        0.39       48.18     32.25 o 
 -11   3   3        8.75        6.85     34.22 o 
 -10   3   3        0.76      -11.35     29.49 o 
  -9   3   3        3.85       -7.33     27.29 o 
  -8   3   3      446.36      451.27     49.97 o 
  -7   3   3       24.78      -11.66     17.67 o 
  -6   3   3      322.57      290.41     96.34 o 
  -5   3   3        0.01       22.97      8.54 o 
  -4   3   3      160.57      175.16     32.14 o 
  -3   3   3      120.58      121.03      8.21 o 
  -2   3   3        8.29        3.04      5.07 o 
  -1   3   3    14881.84    14290.89    172.32 o 
   0   3   3     1680.37     1532.44     29.88 o 
   1   3   3     2944.34     2568.13     52.65 o 
   2   3   3        1.59        1.90      5.61 o 
   3   3   3      182.64      314.56     17.72 o 
   4   3   3      236.07      220.75     18.20 o 
   5   3   3     1116.21     1008.30     35.53 o 
   6   3   3      687.88      744.87     35.55 o 
   7   3   3        6.36        1.50     14.73 o 
   8   3   3      106.40      114.37     22.36 o 
   9   3   3        0.07      -38.02     25.35 o 
  10   3   3        0.04       77.19     56.09 o 
 -11   4   3       17.87        4.31     32.79 o 
 -10   4   3       16.54       -8.03     42.76 o 
  -9   4   3       65.00       50.43     31.96 o 
  -8   4   3      230.19      276.29     43.58 o 
  -7   4   3      418.41      376.88     42.60 o 
  -6   4   3      931.68      927.44    131.05 o 
  -5   4   3     1005.76     1074.16     21.98 o 
  -4   4   3     1600.38     1636.13     29.88 o 
  -3   4   3     3168.52     3008.70     38.42 o 
  -2   4   3       48.87       60.92      7.38 o 
  -1   4   3    19906.51    19487.32    171.09 o 
   0   4   3        4.03       12.09      7.06 o 
   1   4   3       27.37       12.28      5.87 o 
   2   4   3     5534.26     5039.03     62.64 o 
   3   4   3      433.95      343.48     19.19 o 
   4   4   3       32.28       15.40     10.20 o 
   5   4   3      185.88      207.67     23.56 o 
   6   4   3      117.09      102.42     20.69 o 
   7   4   3      248.77      302.56     27.85 o 
   8   4   3        3.18       41.38     18.92 o 
   9   4   3        0.18      -24.27     27.91 o 
  10   4   3        1.24       32.76     57.20 o 
 -11   5   3        0.73       13.12     36.59 o 
 -10   5   3        4.14       -1.83     29.16 o 
  -9   5   3       41.21       47.37     30.78 o 
  -8   5   3       12.15       33.79     26.72 o 
  -7   5   3       62.60       58.04     22.41 o 
  -6   5   3       11.37       12.64     18.40 o 
  -5   5   3       30.67       27.36      7.70 o 
  -4   5   3     1459.98     1512.47     30.59 o 
  -3   5   3     2112.01     2214.73     33.38 o 
  -2   5   3     2506.34     2328.15     48.40 o 
  -1   5   3     4454.61     3981.00     73.89 o 
   0   5   3     2173.00     2387.66     39.85 o 
   1   5   3      460.20      474.36     19.45 o 
   2   5   3       81.51       74.40      8.53 o 
   3   5   3      126.69      124.50     13.82 o 
   4   5   3       26.12       47.28     11.96 o 
   5   5   3       54.29       85.10     15.61 o 
   6   5   3       48.14       66.40     20.45 o 
   7   5   3       19.45       -3.85     17.08 o 
   8   5   3       93.52      114.81     23.21 o 
   9   5   3        7.72       50.53     36.52 o 
 -11   6   3       33.64       62.74     39.83 o 
 -10   6   3      153.10      124.14     41.75 o 
  -9   6   3        2.24       30.21     30.83 o 
  -8   6   3       79.51       98.01     32.98 o 
  -7   6   3      286.89      329.30     43.39 o 
  -6   6   3       99.88       85.63     38.32 o 
  -5   6   3      381.96      435.87     17.31 o 
  -4   6   3      122.47       91.11     10.27 o 
  -3   6   3      372.12      414.16     15.49 o 
  -2   6   3     2418.99     2332.35     35.29 o 
  -1   6   3     3142.27     3456.03     60.39 o 
   0   6   3        4.27        5.12      6.73 o 
   1   6   3      471.59      449.24     22.68 o 
   2   6   3        9.04        2.39      5.59 o 
   3   6   3      202.85      212.19     20.94 o 
   4   6   3      165.94      205.73     19.32 o 
   5   6   3       15.59       10.33     11.19 o 
   6   6   3       57.86       43.27     19.72 o 
   7   6   3       12.00       21.95     16.01 o 
   8   6   3       11.74       11.58     16.79 o 
   9   6   3        3.75       -6.01     31.01 o 
 -10   7   3       43.79       -3.39     33.87 o 
  -9   7   3       27.84       52.33     32.25 o 
  -8   7   3      132.38      213.82     51.37 o 
  -7   7   3       72.42       82.99     27.03 o 
  -6   7   3      488.47      499.19     44.72 o 
  -5   7   3     2157.03     2361.24     39.30 o 
  -4   7   3     1538.96     1633.35     32.25 o 
  -3   7   3      329.70      355.43     15.44 o 
  -2   7   3     3473.47     3498.65     51.34 o 
  -1   7   3     1440.36     1483.46     32.22 o 
   0   7   3     1740.79     1636.28     42.10 o 
   1   7   3      136.76      134.13     18.66 o 
   2   7   3     2530.23     2341.51     44.48 o 
   3   7   3     2434.96     2585.11     51.79 o 
   4   7   3      238.55      297.50     21.54 o 
   5   7   3      125.89       92.80     17.10 o 
   6   7   3        0.22       -6.26     13.95 o 
   7   7   3       29.31       48.97     21.21 o 
   8   7   3       44.64       47.42     19.91 o 
   9   7   3      100.74      112.17     54.42 o 
 -10   8   3       42.22        9.95     31.62 o 
  -9   8   3       98.08      103.64     37.25 o 
  -8   8   3        1.98       13.38     26.88 o 
  -7   8   3      339.14      405.42     52.48 o 
  -6   8   3       29.03       -3.20     14.18 o 
  -5   8   3      946.06      947.32     24.09 o 
  -4   8   3        8.78        8.27      7.88 o 
  -3   8   3      483.32      458.48     17.93 o 
  -2   8   3      185.23      168.41     11.73 o 
  -1   8   3      164.82      151.47     14.38 o 
   0   8   3      140.20      182.87     17.29 o 
   1   8   3       44.20       31.59     10.81 o 
   2   8   3     5463.82     5594.42     92.11 o 
   3   8   3     1763.85     1874.24     44.04 o 
   4   8   3       29.45       47.12     13.76 o 
   5   8   3       29.69       38.21     13.64 o 
   6   8   3       14.11       26.47     14.60 o 
   7   8   3       94.87       98.74     20.38 o 
   8   8   3      149.02      218.87     28.90 o 
   9   8   3       10.76        0.00     41.09 o 
 -10   9   3        8.98       59.49     37.07 o 
  -9   9   3        0.10       16.16     32.49 o 
  -8   9   3        3.11       27.17     28.06 o 
  -7   9   3      113.31       47.31     28.84 o 
  -6   9   3       85.99       67.10     15.12 o 
  -5   9   3      243.51      289.68     15.59 o 
  -4   9   3       63.11       64.24     10.23 o 
  -3   9   3        1.83       -6.06      6.67 o 
  -2   9   3    11785.29    11452.60    105.89 o 
  -1   9   3       16.18       16.16      8.12 o 
   0   9   3       31.19       55.11     13.12 o 
   1   9   3      253.20      248.29     20.24 o 
   2   9   3     1266.03     1213.50     40.65 o 
   3   9   3     1338.65     1120.51     43.92 o 
   4   9   3        8.00       11.09     11.00 o 
   5   9   3        2.98        6.82     11.25 o 
   6   9   3      292.54      299.43     46.17 o 
   7   9   3      255.88      295.06     29.06 o 
   8   9   3       65.64       51.02     22.94 o 
   9   9   3        5.83      -51.64     38.32 o 
 -10  10   3       24.31       36.90     36.70 o 
  -9  10   3      108.70      142.08     44.95 o 
  -8  10   3       43.44       20.28     23.61 o 
  -7  10   3     1295.01     1330.10    100.51 o 
  -6  10   3        4.09      -14.88     10.62 o 
  -5  10   3      178.99      198.37     14.53 o 
  -4  10   3       33.85       25.23      9.29 o 
  -3  10   3       13.43       35.29      9.10 o 
  -2  10   3     8924.61     9181.87    116.06 o 
  -1  10   3     1208.66     1316.34     34.12 o 
   0  10   3     2275.26     2186.99     68.11 o 
   1  10   3     1434.96     1330.28     42.35 o 
   2  10   3       32.46       22.08     11.94 o 
   3  10   3      475.97      394.76     23.53 o 
   4  10   3       71.75       54.85     14.17 o 
   5  10   3       21.01       34.18     21.40 o 
   6  10   3      241.24      229.76     31.94 o 
   7  10   3      158.02      205.11     33.58 o 
   8  10   3       36.34       59.86     20.07 o 
   9  10   3        2.42       25.54     43.31 o 
 -10  11   3        8.71       -1.24     30.38 o 
  -9  11   3       50.65       47.98     38.59 o 
  -8  11   3        0.02       22.37     24.14 o 
  -7  11   3        0.04       -5.33     20.74 o 
  -6  11   3      256.18      267.32     49.29 o 
  -5  11   3      133.43      104.97     19.82 o 
  -4  11   3      689.14      644.60     24.30 o 
  -3  11   3     4615.08     5081.62    107.63 o 
  -2  11   3      175.61      124.84     12.46 o 
  -1  11   3        7.21       -2.32      9.01 o 
   0  11   3     3378.35     3637.48    175.75 o 
   1  11   3      920.28      869.66     63.58 o 
   2  11   3      183.84      163.10     20.77 o 
   3  11   3      418.72      363.77     23.61 o 
   4  11   3        2.62       -5.76     10.98 o 
   5  11   3        0.81       -1.04     12.74 o 
   6  11   3       20.80       16.62     18.35 o 
   7  11   3       39.95       34.09     20.50 o 
   8  11   3       81.37       65.50     27.66 o 
   9  11   3        4.82       62.75     48.87 o 
 -10  12   3        0.31       18.76     38.16 o 
  -9  12   3       16.79       43.49     33.60 o 
  -8  12   3      162.91      158.03     38.87 o 
  -7  12   3      128.14      104.53     30.11 o 
  -6  12   3      249.17      292.07     23.89 o 
  -5  12   3      136.33      107.69     14.71 o 
  -4  12   3       93.20       96.33     12.88 o 
  -3  12   3      202.36      243.23     18.23 o 
  -2  12   3       21.82       18.73      8.51 o 
  -1  12   3     2740.74     2641.95     58.40 o 
   0  12   3      558.05      603.83     40.35 o 
   1  12   3      279.08      343.52     34.36 o 
   2  12   3      847.43      883.43     39.74 o 
   3  12   3      171.97      199.86     19.85 o 
   4  12   3      210.31      220.44     22.27 o 
   5  12   3       46.58       56.27     20.04 o 
   6  12   3        0.23        1.77     14.35 o 
   7  12   3       65.69       85.35     21.71 o 
   8  12   3        0.43       11.80     19.15 o 
   9  12   3        5.79      -26.65     39.98 o 
 -10  13   3        0.46       23.98     36.98 o 
  -9  13   3       22.31       12.49     32.59 o 
  -8  13   3      105.26      104.06     32.24 o 
  -7  13   3      155.71      142.10     34.89 o 
  -6  13   3      405.29      378.93     33.18 o 
  -5  13   3      315.52      297.51     23.82 o 
  -4  13   3       36.72       59.42     12.46 o 
  -3  13   3      806.99      964.38     32.01 o 
  -2  13   3      143.95      136.86     13.68 o 
  -1  13   3     1309.97     1320.09     33.29 o 
   0  13   3      722.80      787.72     46.60 o 
   1  13   3      119.36      123.26     25.05 o 
   2  13   3        3.78       23.81     13.74 o 
   3  13   3      261.36      276.81     22.80 o 
   4  13   3       37.49       32.00     13.21 o 
   5  13   3       70.14       84.67     18.26 o 
   6  13   3      517.12      550.69     35.17 o 
   7  13   3        6.29       16.22     17.07 o 
   8  13   3        4.90        7.58     21.56 o 
   9  13   3        0.13       21.66     48.31 o 
 -10  14   3       10.12      -37.85     30.44 o 
  -9  14   3      112.43       62.77     65.80 o 
  -8  14   3      120.05      131.93     37.10 o 
  -7  14   3        0.05       -8.13     33.87 o 
  -6  14   3     1874.12     1656.16     52.17 o 
  -5  14   3       20.56       -9.14     11.71 o 
  -4  14   3       40.28       26.72     10.46 o 
  -3  14   3      339.87      380.31     23.39 o 
  -2  14   3       25.20       18.68      9.35 o 
  -1  14   3      460.85      425.69     24.03 o 
   0  14   3      226.69      229.04     29.77 o 
   1  14   3      153.48      160.49     29.24 o 
   2  14   3      151.90      208.78     25.65 o 
   3  14   3       17.62       26.21     14.02 o 
   4  14   3      121.08      123.32     19.79 o 
   5  14   3      107.28       77.60     17.17 o 
   6  14   3       13.46       10.38     14.55 o 
   7  14   3       22.27       32.50     17.48 o 
   8  14   3        9.36       21.81     20.18 o 
  -9  15   3        4.20      -15.51     30.40 o 
  -8  15   3        0.03       19.48     26.29 o 
  -7  15   3       74.18      152.79     41.93 o 
  -6  15   3      267.86      295.97     27.22 o 
  -5  15   3      155.90      124.39     19.85 o 
  -4  15   3       56.72       46.41     13.71 o 
  -3  15   3      475.67      430.02     25.01 o 
  -2  15   3        0.00        9.43      9.40 o 
  -1  15   3      556.59      627.10     33.54 o 
   0  15   3       51.31       54.09     25.27 o 
   1  15   3      194.43      221.77     33.57 o 
   2  15   3      484.18      473.84     35.01 o 
   3  15   3        4.29       10.32     14.51 o 
   4  15   3        0.06        2.87     11.88 o 
   5  15   3       17.21        6.18     13.74 o 
   6  15   3      577.33      520.12     36.14 o 
   7  15   3        0.56       -6.24     16.28 o 
   8  15   3       17.09       -2.41     21.25 o 
  -9  16   3        1.99      -34.60     29.99 o 
  -8  16   3        8.41        1.33     19.21 o 
  -7  16   3       10.43       14.41     20.93 o 
  -6  16   3       13.94       32.80     19.62 o 
  -5  16   3      550.92      535.87     57.95 o 
  -4  16   3        5.66        5.75     12.19 o 
  -3  16   3        1.98        4.04     11.11 o 
  -2  16   3       24.56       60.62     14.65 o 
  -1  16   3        0.03       12.75     13.75 o 
   0  16   3       59.57       55.52     20.96 o 
   1  16   3        0.96       -5.27     23.05 o 
   2  16   3       15.02       14.05     12.80 o 
   3  16   3      201.70      207.11     28.84 o 
   4  16   3      157.53      161.01     22.42 o 
   5  16   3      292.91      306.83     30.54 o 
   6  16   3       27.04       36.16     16.56 o 
   7  16   3        4.56        1.98     17.58 o 
   8  16   3        8.15       29.99     31.02 o 
  -9  17   3        1.35       33.33     32.02 o 
  -8  17   3       27.01       59.28     38.04 o 
  -7  17   3        4.01       62.42     28.67 o 
  -6  17   3       59.91       41.75     18.30 o 
  -5  17   3      304.61      264.95     25.84 o 
  -4  17   3      434.19      453.47     33.80 o 
  -3  17   3      152.58      164.78     24.22 o 
  -2  17   3       56.70       67.86     18.43 o 
  -1  17   3       62.63       52.00     21.64 o 
   0  17   3       24.97       48.86     18.05 o 
   1  17   3      113.36      151.62     47.48 o 
   2  17   3      222.04      194.34     46.37 o 
   3  17   3       64.46       73.02     31.48 o 
   4  17   3       45.73       18.85     17.14 o 
   5  17   3       99.95      143.87     23.51 o 
   6  17   3      238.54      269.78     30.29 o 
   7  17   3        1.38       -0.65     17.77 o 
   8  17   3       18.78       41.72     24.85 o 
  -9  18   3       65.67       62.19     34.96 o 
  -8  18   3       97.57      135.36     39.74 o 
  -7  18   3       24.39       10.29     32.76 o 
  -6  18   3        8.56        1.89     28.61 o 
  -5  18   3       88.05       57.77     18.64 o 
  -4  18   3        8.92       12.19     17.11 o 
  -3  18   3       36.89       47.04     17.70 o 
  -2  18   3      190.14      163.19     31.53 o 
  -1  18   3      440.22      529.14     36.45 o 
   0  18   3       71.13      112.95     42.98 o 
   1  18   3      118.88      129.44     29.44 o 
   2  18   3       13.42        4.18     18.05 o 
   3  18   3        6.83       -8.66     15.29 o 
   4  18   3       82.33       55.98     19.24 o 
   5  18   3      149.30      176.96     25.51 o 
   6  18   3       69.88       83.77     26.37 o 
   7  18   3        0.01       13.97     17.80 o 
   8  18   3        4.27       58.56     25.32 o 
  -9  19   3       17.32       75.64     35.08 o 
  -8  19   3       49.41       13.46     26.55 o 
  -7  19   3       77.13       60.62     28.34 o 
  -6  19   3       15.38       15.67     18.48 o 
  -5  19   3        4.39        8.84     15.87 o 
  -4  19   3      143.62      198.61     27.89 o 
  -3  19   3       12.75      -13.37     14.21 o 
  -2  19   3       10.47       -0.23     14.54 o 
  -1  19   3       20.68       22.40     16.32 o 
   0  19   3       24.43        3.97     23.67 o 
   1  19   3       39.35       45.83     32.76 o 
   2  19   3        4.44       11.17     19.99 o 
   3  19   3       12.85        3.55     17.89 o 
   4  19   3        8.26       10.88     15.58 o 
   5  19   3       57.20       68.80     20.38 o 
   6  19   3      101.39      107.52     23.10 o 
   7  19   3       52.68       14.13     19.49 o 
  -8  20   3       37.50       93.12     35.17 o 
  -7  20   3        0.14      -11.33     21.70 o 
  -6  20   3       29.56       16.58     19.14 o 
  -5  20   3      366.54      355.08     32.70 o 
  -4  20   3        7.22        1.45     31.99 o 
  -3  20   3       13.78       21.30     18.12 o 
  -2  20   3       57.76       31.33     23.74 o 
  -1  20   3       41.08       56.83     20.40 o 
   0  20   3       43.60       22.53     18.85 o 
   1  20   3        0.00       -5.58     16.78 o 
   2  20   3        0.29        7.70     58.86 o 
   3  20   3        0.31        3.14     17.06 o 
   4  20   3       18.94       19.12     15.99 o 
   5  20   3        0.59      -11.44     14.71 o 
   6  20   3        3.87       30.21     17.56 o 
   7  20   3        0.04       -0.08     18.17 o 
  -8  21   3        0.16       -2.40     25.60 o 
  -7  21   3       24.15       52.01     30.41 o 
  -6  21   3        9.91       37.86     34.79 o 
  -5  21   3       78.19       70.22     29.81 o 
  -4  21   3        0.71      -25.53     17.02 o 
  -3  21   3       74.93       82.00     22.36 o 
  -2  21   3        1.15      -15.13     21.20 o 
  -1  21   3        9.26        6.76     18.94 o 
   0  21   3       21.19       36.37     19.91 o 
   1  21   3        7.46       12.45     18.89 o 
   2  21   3       12.97       46.60     29.56 o 
   3  21   3       41.22        3.55     20.26 o 
   4  21   3        0.24       13.86     16.02 o 
   5  21   3       37.70       14.44     25.65 o 
   6  21   3        4.68       32.23     19.52 o 
   7  21   3       16.53       21.54     20.91 o 
  -8  22   3        6.85       53.93     35.03 o 
  -7  22   3        7.19       24.89     26.19 o 
  -6  22   3       27.19       12.97     20.43 o 
  -5  22   3       43.72       70.51     21.13 o 
  -4  22   3        5.94       -1.25     17.34 o 
  -3  22   3       53.97       57.54     21.79 o 
  -2  22   3      240.54      239.45     40.23 o 
  -1  22   3       19.33       28.51     42.20 o 
   0  22   3       45.34       45.37     20.87 o 
   1  22   3       58.05       48.78     33.00 o 
   2  22   3      376.10      422.42     41.16 o 
   3  22   3       28.78       22.24     21.34 o 
   4  22   3        0.33      -17.39     25.25 o 
   5  22   3        0.70       -9.32     17.95 o 
   6  22   3        0.02       49.46     22.58 o 
  -7  23   3        4.72       38.80     37.76 o 
  -6  23   3       39.47       35.12     20.63 o 
  -5  23   3       85.02       58.69     31.18 o 
  -4  23   3       79.21      108.34     27.07 o 
  -3  23   3        0.66        0.98     16.07 o 
  -2  23   3       29.60       32.69     34.98 o 
  -1  23   3       83.49       55.46     43.04 o 
   0  23   3       42.84       25.92     19.94 o 
   1  23   3       56.00       21.68     29.71 o 
   2  23   3       75.95      211.94     34.04 o 
   3  23   3        0.00      -32.52     33.87 o 
   4  23   3       19.69       40.39     19.69 o 
   5  23   3        1.00       12.72     18.75 o 
   6  23   3       54.34       74.89     34.49 o 
  -7  24   3       22.10       64.34     31.11 o 
  -6  24   3        3.67       20.28     21.27 o 
  -5  24   3        1.17      -12.57     15.75 o 
  -4  24   3        2.16      -16.52     25.56 o 
  -3  24   3        0.00        5.53     18.47 o 
  -2  24   3        0.80       -6.56     22.16 o 
  -1  24   3       82.25       70.11     30.93 o 
   0  24   3       15.25       28.31     21.17 o 
   1  24   3        4.04        1.38     23.23 o 
   2  24   3       21.18       46.91     25.49 o 
   3  24   3        0.31      -13.47     27.32 o 
   4  24   3       29.31       27.22     39.79 o 
   5  24   3        1.47        4.68     17.21 o 
   6  24   3       32.02       53.47     24.22 o 
  -6  25   3       49.06       35.12     25.60 o 
  -5  25   3       12.50       12.07     20.46 o 
  -4  25   3       27.31      -29.74     19.83 o 
  -3  25   3        0.04        2.09     26.39 o 
  -2  25   3       13.03       12.40     46.09 o 
  -1  25   3       12.04       45.61     32.76 o 
   0  25   3        0.38      -21.81     19.70 o 
   1  25   3        1.26       -1.86     20.01 o 
   2  25   3        8.87       31.13     25.85 o 
   3  25   3       62.26       50.05     25.54 o 
   4  25   3       14.27       33.85     27.66 o 
   5  25   3        0.21        5.63     21.57 o 
  -6  26   3        1.83       -3.01     20.22 o 
  -5  26   3        0.25       12.59     23.97 o 
  -4  26   3       10.15      -21.04     20.83 o 
  -3  26   3       19.84       19.71     29.06 o 
  -2  26   3       69.37      105.47     43.04 o 
  -1  26   3        8.30        5.28     35.26 o 
   0  26   3       28.33       27.29     27.89 o 
   1  26   3       46.09       46.66     34.42 o 
   2  26   3       80.94       -4.06     26.08 o 
   3  26   3        0.01      -24.99     22.54 o 
   4  26   3       33.48       56.47     28.07 o 
   5  26   3        2.82      -28.66     19.10 o 
  -5  27   3        2.57       -8.90     20.20 o 
  -4  27   3        0.39       10.93     21.92 o 
  -3  27   3        0.48       -7.66     50.81 o 
  -2  27   3       11.06       16.47     30.55 o 
  -1  27   3       28.70      -37.90     25.27 o 
   0  27   3        9.77      -62.69     42.48 o 
   1  27   3       63.11       53.17     32.88 o 
   2  27   3      117.52       93.93     33.36 o 
   3  27   3       34.37       -2.09     26.56 o 
   4  27   3       34.54       84.90     32.14 o 
  -5  28   3        0.00       12.40     21.37 o 
  -4  28   3        0.39      -55.68     38.59 o 
  -3  28   3        2.59      -19.64     28.99 o 
  -2  28   3        8.24       13.14     34.78 o 
  -1  28   3        2.90        7.26     32.56 o 
   0  28   3        2.13       -0.01     32.57 o 
   1  28   3        0.00      -39.25     31.46 o 
   2  28   3       92.68       82.42     32.68 o 
   3  28   3       20.66        8.05     28.12 o 
   4  28   3        1.54       49.43     31.55 o 
  -4  29   3        0.01      -23.49     33.87 o 
  -3  29   3       11.58       53.78     36.90 o 
  -2  29   3        2.38      -31.05     29.56 o 
  -1  29   3      158.94      146.66     90.51 o 
   0  29   3       71.87       73.53     35.31 o 
   1  29   3       16.47        5.61     61.08 o 
   2  29   3       22.09       23.56     43.77 o 
   3  29   3        0.79      -31.66     21.11 o 
  -3  30   3       19.72      -25.40     33.49 o 
  -2  30   3        5.08       29.65     36.51 o 
  -1  30   3       14.08       10.17     35.50 o 
   0  30   3        0.87      -27.55     84.68 o 
   1  30   3        1.58       10.12     37.46 o 
   2  30   3       20.00        1.24     44.42 o 
  -1  31   3       35.44       58.58     55.25 o 
   0  31   3      109.51       34.53     39.53 o 
 -11   0   4        2.51      -57.47     38.32 o 
 -10   0   4       58.01       -6.11     37.76 o 
  -9   0   4       77.42      113.84     43.87 o 
  -8   0   4      704.62      812.41     87.74 o 
  -7   0   4      161.02      198.80     47.76 o 
  -6   0   4       32.59       63.86     29.43 o 
  -5   0   4      476.47      519.76     54.97 o 
  -4   0   4        0.57       42.76     21.10 o 
  -3   0   4      115.83      121.70     10.15 o 
  -2   0   4      357.05      324.33     21.85 o 
  -1   0   4      261.01      227.82     19.05 o 
   0   0   4     3034.66     2840.99     66.14 o 
   1   0   4     2510.07     1999.78     56.62 o 
   2   0   4       10.46        1.04      8.65 o 
   3   0   4        0.88      -12.83     12.77 o 
   4   0   4      486.92      538.06     35.02 o 
   5   0   4      115.34      120.08     24.99 o 
   6   0   4      954.27     1018.78     57.79 o 
   7   0   4        4.39        8.54     21.03 o 
   8   0   4      143.35      171.59     49.42 o 
 -11   1   4       25.23       27.14     38.66 o 
 -10   1   4        0.08      -33.55     25.82 o 
  -9   1   4       47.55       47.62     26.89 o 
  -8   1   4        0.05        4.24     19.19 o 
  -7   1   4      511.14      622.05     50.58 o 
  -6   1   4      399.41      386.41     42.48 o 
  -5   1   4       31.70       50.65     19.02 o 
  -4   1   4      248.66      274.20     50.53 o 
  -3   1   4      373.43      414.84     11.94 o 
  -2   1   4     1017.09     1120.91     20.09 o 
  -1   1   4     1507.89     1450.39     29.97 o 
   0   1   4     2833.18     2785.09     46.32 o 
   1   1   4     1842.72     1658.70     36.42 o 
   2   1   4        5.82       -4.19      5.72 o 
   3   1   4      505.50      534.05     21.61 o 
   4   1   4      121.98      106.87     14.90 o 
   5   1   4      689.75      686.99     31.45 o 
   6   1   4       24.55       25.66     14.80 o 
   7   1   4      142.28      126.85     22.14 o 
   8   1   4        1.87       28.27     21.66 o 
 -11   2   4        0.87       21.60     36.46 o 
 -10   2   4        0.01      -12.63     27.06 o 
  -9   2   4       50.29       16.90     48.31 o 
  -8   2   4       13.12       -5.67     17.00 o 
  -7   2   4      138.39      136.51     29.99 o 
  -6   2   4     1173.82     1064.30     97.46 o 
  -5   2   4      416.33      493.03     38.47 o 
  -4   2   4       72.74       92.28     19.36 o 
  -3   2   4      127.68      134.38      8.11 o 
  -2   2   4      396.92      412.69     13.63 o 
  -1   2   4     2085.83     1991.99     36.19 o 
   0   2   4     1918.59     1646.01     34.25 o 
   1   2   4     5619.13     5647.60     74.68 o 
   2   2   4      698.69      659.23     17.62 o 
   3   2   4        0.43       -5.04      7.20 o 
   4   2   4       14.63       10.55      9.57 o 
   5   2   4      119.45      100.23     16.58 o 
   6   2   4     1171.83     1124.87     41.81 o 
   7   2   4      158.38      211.40     25.54 o 
   8   2   4        1.01       30.88     23.34 o 
 -11   3   4        2.91       -4.57     49.14 o 
 -10   3   4        5.83      -16.95     28.63 o 
  -9   3   4       16.44       23.87     24.52 o 
  -8   3   4       47.72       29.78     22.41 o 
  -7   3   4        1.70       24.19     21.16 o 
  -6   3   4      288.42      286.36     44.98 o 
  -5   3   4      109.64       43.07     27.21 o 
  -4   3   4        9.12        0.22      7.71 o 
  -3   3   4       24.81       22.39      5.76 o 
  -2   3   4      152.83      163.99     10.12 o 
  -1   3   4     3361.05     3348.67     57.27 o 
   0   3   4      238.84      252.56     15.21 o 
   1   3   4      380.77      452.79     20.07 o 
   2   3   4       12.53       22.47      6.73 o 
   3   3   4        7.91        4.72      8.06 o 
   4   3   4      106.39      100.58     14.64 o 
   5   3   4       76.99       66.98     15.76 o 
   6   3   4      131.96      102.84     19.63 o 
   7   3   4        0.07        0.19     14.76 o 
   8   3   4       39.91       69.65     25.93 o 
 -11   4   4        7.21       28.00     34.15 o 
 -10   4   4        3.04       25.10     32.17 o 
  -9   4   4       14.40       18.83     24.95 o 
  -8   4   4        2.49       12.94     22.18 o 
  -7   4   4       96.86       65.35     24.09 o 
  -6   4   4       22.00        8.84     18.60 o 
  -5   4   4       78.25       72.79     12.34 o 
  -4   4   4      726.76      761.02     26.85 o 
  -3   4   4      667.22      631.16     17.52 o 
  -2   4   4      312.83      326.36     13.92 o 
  -1   4   4     1068.42      843.52     25.09 o 
   0   4   4       79.98       64.85     10.07 o 
   1   4   4     1636.17     1615.59     30.39 o 
   2   4   4        4.31       19.85      6.77 o 
   3   4   4      228.13      214.29     16.44 o 
   4   4   4       11.88       20.24     10.31 o 
   5   4   4       30.64        9.35     11.86 o 
   6   4   4       36.74       12.65     16.88 o 
   7   4   4      338.14      436.22     32.69 o 
   8   4   4        0.02        2.16     16.63 o 
 -11   5   4        3.01      -14.76     32.74 o 
 -10   5   4       46.32      101.30     39.65 o 
  -9   5   4        2.67      -11.71     23.42 o 
  -8   5   4      374.72      344.11    104.67 o 
  -7   5   4      233.29      222.91     53.03 o 
  -6   5   4      278.07      270.15     41.93 o 
  -5   5   4      195.72      188.55     16.68 o 
  -4   5   4      722.36      759.71     19.74 o 
  -3   5   4       35.93       43.45      7.73 o 
  -2   5   4      708.62      644.78     19.00 o 
  -1   5   4     5558.39     5658.77     69.27 o 
   0   5   4      135.86      187.36     14.02 o 
   1   5   4      577.68      570.49     26.86 o 
   2   5   4       44.76       72.67      9.35 o 
   3   5   4      268.88      291.50     31.10 o 
   4   5   4      674.28      661.74     41.55 o 
   5   5   4       71.22       54.51     15.01 o 
   6   5   4      151.54      224.62     23.94 o 
   7   5   4        2.86       -4.27     16.19 o 
   8   5   4       21.61      -16.66     18.16 o 
 -11   6   4        0.78       44.31     37.48 o 
 -10   6   4        0.12      -40.32     26.88 o 
  -9   6   4       69.15       61.23     33.22 o 
  -8   6   4      310.33      331.38     45.25 o 
  -7   6   4        1.44      -11.61     18.74 o 
  -6   6   4      232.40      254.90     50.81 o 
  -5   6   4      354.55      315.49     18.29 o 
  -4   6   4     1601.90     1806.89     32.67 o 
  -3   6   4       27.19       56.50      8.63 o 
  -2   6   4      609.50      503.46     21.25 o 
  -1   6   4      601.63      600.10     20.71 o 
   0   6   4      218.70      214.79     15.42 o 
   1   6   4      345.99      375.82     16.67 o 
   2   6   4     1522.16     1438.33     29.46 o 
   3   6   4       96.30       98.68     13.94 o 
   4   6   4        1.58       -5.02      9.58 o 
   5   6   4        1.13      -14.99     10.00 o 
   6   6   4      144.96      166.82     21.80 o 
   7   6   4       50.65      116.27     25.83 o 
   8   6   4        7.78      -13.53     18.54 o 
 -10   7   4       11.27      -18.71     25.96 o 
  -9   7   4       29.47       -8.65     36.37 o 
  -8   7   4       14.89        7.90     21.73 o 
  -7   7   4        0.04       22.62     22.95 o 
  -6   7   4       41.45       43.39     17.03 o 
  -5   7   4        1.60        3.57      7.35 o 
  -4   7   4        0.89       -6.16      7.04 o 
  -3   7   4       18.64       20.57      6.63 o 
  -2   7   4      229.83      199.89     16.99 o 
  -1   7   4      105.96       67.32     10.49 o 
   0   7   4       92.52      116.66     12.95 o 
   1   7   4        1.28      -13.95      9.30 o 
   2   7   4       73.07       81.95     10.06 o 
   3   7   4       93.95       90.95     13.60 o 
   4   7   4       24.90       48.94     13.75 o 
   5   7   4       90.55      108.85     18.58 o 
   6   7   4       41.82       28.85     16.01 o 
   7   7   4      114.80      108.28     34.29 o 
   8   7   4       11.11       38.88     21.22 o 
 -10   8   4       19.18       -4.32     26.68 o 
  -9   8   4       39.54      -12.87     48.59 o 
  -8   8   4      106.44       82.09     29.65 o 
  -7   8   4       29.94       42.65     18.71 o 
  -6   8   4        3.87       -2.59     14.17 o 
  -5   8   4       32.43       33.75      9.59 o 
  -4   8   4      571.97      581.83     21.25 o 
  -3   8   4        4.49       18.03      7.16 o 
  -2   8   4       98.49       75.77     12.42 o 
  -1   8   4      266.18      220.49     15.41 o 
   0   8   4      140.83      140.26     13.85 o 
   1   8   4        4.05       11.05      9.43 o 
   2   8   4     2473.24     2608.14     61.07 o 
   3   8   4      263.44      337.23     21.78 o 
   4   8   4      499.85      514.60     28.34 o 
   5   8   4        0.61        8.26     13.71 o 
   6   8   4        0.53       -4.54     12.72 o 
   7   8   4        0.31        1.95     17.08 o 
   8   8   4       34.80       44.41     23.29 o 
 -10   9   4        0.69      -30.20     20.13 o 
  -9   9   4       58.56       57.91     30.28 o 
  -8   9   4       12.55       19.18     21.40 o 
  -7   9   4       12.49        3.15     14.84 o 
  -6   9   4        0.02        2.89     13.90 o 
  -5   9   4        1.03        0.68      8.50 o 
  -4   9   4       32.56       37.98      9.74 o 
  -3   9   4      111.93      123.56     10.64 o 
  -2   9   4       91.23       94.01     12.76 o 
  -1   9   4     1074.48     1072.87     30.99 o 
   0   9   4      221.01      251.36     20.84 o 
   1   9   4      170.47      211.75     18.05 o 
   2   9   4      682.79      782.17     22.99 o 
   3   9   4       64.92       71.33     13.76 o 
   4   9   4      929.26      848.18     34.74 o 
   5   9   4       15.83       30.54     14.47 o 
   6   9   4        6.42       24.55     15.54 o 
   7   9   4       15.08        4.55     17.88 o 
   8   9   4        0.40       33.67     21.95 o 
 -10  10   4        0.35       -2.61     26.24 o 
  -9  10   4       46.31       24.20     28.34 o 
  -8  10   4       33.93       67.22     29.35 o 
  -7  10   4      250.12      171.44     34.49 o 
  -6  10   4        4.52        5.10     14.34 o 
  -5  10   4       51.30       47.42     12.85 o 
  -4  10   4      781.50      765.08     25.22 o 
  -3  10   4      607.93      655.10     20.70 o 
  -2  10   4      343.44      333.74     43.84 o 
  -1  10   4      292.51      295.72     19.32 o 
   0  10   4     1004.34     1150.11     42.00 o 
   1  10   4       98.80      137.21     15.57 o 
   2  10   4      136.89      103.78     21.32 o 
   3  10   4       76.25       96.38     21.01 o 
   4  10   4       45.88       28.56     12.92 o 
   5  10   4      231.16      204.66     22.94 o 
   6  10   4        6.98      -10.45     16.83 o 
   7  10   4      175.10      147.56     27.42 o 
   8  10   4       39.34       56.11     23.43 o 
 -10  11   4        6.74       24.07     29.62 o 
  -9  11   4        8.15      -27.73     18.48 o 
  -8  11   4        0.52       22.27     24.51 o 
  -7  11   4        0.26       37.04     28.04 o 
  -6  11   4       47.05        9.24     15.27 o 
  -5  11   4       83.33       75.73     13.21 o 
  -4  11   4      188.09      219.60     18.29 o 
  -3  11   4      547.08      588.69     20.53 o 
  -2  11   4     1646.49     1723.34     39.78 o 
  -1  11   4      296.43      379.17     30.54 o 
   0  11   4     2396.91     2324.72     60.61 o 
   1  11   4      823.39      887.86     48.57 o 
   2  11   4       21.45        4.67     11.77 o 
   3  11   4      102.89       73.43     23.72 o 
   4  11   4        0.64       -2.16     11.56 o 
   5  11   4      226.10      282.64     31.26 o 
   6  11   4      543.10      619.54     41.23 o 
   7  11   4        5.21       67.88     22.33 o 
   8  11   4        2.40        3.45     20.00 o 
 -10  12   4        5.29      -17.83     45.53 o 
  -9  12   4        0.29        2.82     26.19 o 
  -8  12   4        7.71       23.69     24.88 o 
  -7  12   4      423.28      400.51     48.40 o 
  -6  12   4      151.68      185.92     35.80 o 
  -5  12   4       12.65       16.29     10.07 o 
  -4  12   4      368.88      359.27     20.42 o 
  -3  12   4      539.92      607.59     27.05 o 
  -2  12   4      309.86      351.45     18.81 o 
  -1  12   4      801.03      850.45     30.97 o 
   0  12   4      326.60      361.76     28.49 o 
   1  12   4      382.01      378.19     22.84 o 
   2  12   4       12.84       25.57     13.58 o 
   3  12   4      162.75      160.48     31.10 o 
   4  12   4       53.93       39.63     14.12 o 
   5  12   4       76.54       64.38     17.71 o 
   6  12   4       40.81       12.06     18.80 o 
   7  12   4        0.22        4.52     19.65 o 
   8  12   4        0.05      -11.50     19.30 o 
 -10  13   4        2.28       15.21     27.79 o 
  -9  13   4       11.83       75.93     33.60 o 
  -8  13   4       13.12       -1.71     21.75 o 
  -7  13   4       19.02       42.28     24.26 o 
  -6  13   4      349.22      352.91     63.30 o 
  -5  13   4       52.29       83.42     14.45 o 
  -4  13   4      313.09      302.34     21.24 o 
  -3  13   4        1.08       12.03      9.11 o 
  -2  13   4     1904.84     1827.15     39.40 o 
  -1  13   4      110.96      133.16     23.28 o 
   0  13   4        0.63       -0.09     13.99 o 
   1  13   4        1.67       23.98     10.90 o 
   2  13   4     1591.33     1603.14     55.13 o 
   3  13   4        1.22       14.70     11.37 o 
   4  13   4      617.58      602.82     33.13 o 
   5  13   4      204.45      210.33     24.14 o 
   6  13   4       28.66       21.60     17.14 o 
   7  13   4        3.83       -6.60     18.08 o 
   8  13   4        3.28       10.02     25.25 o 
 -10  14   4        0.87       51.08     32.68 o 
  -9  14   4       10.69       18.62     28.14 o 
  -8  14   4        0.49       32.91     24.21 o 
  -7  14   4       35.24       76.67     27.48 o 
  -6  14   4      402.41      378.37     44.95 o 
  -5  14   4        1.71        2.07     10.38 o 
  -4  14   4       64.29       54.83     12.69 o 
  -3  14   4      237.70      201.19     18.93 o 
  -2  14   4      384.31      407.20     21.51 o 
  -1  14   4      893.58      907.24     44.27 o 
   0  14   4       91.08      103.90     26.09 o 
   1  14   4      148.62      178.65     30.41 o 
   2  14   4       69.12       56.10     15.76 o 
   3  14   4      205.85      229.45     22.71 o 
   4  14   4       93.74      127.43     19.79 o 
   5  14   4      325.92      366.97     44.08 o 
   6  14   4       30.69       27.65     17.83 o 
   7  14   4        0.92      -10.56     17.44 o 
   8  14   4       22.65      -14.18     21.54 o 
  -9  15   4        6.28      -26.04     20.93 o 
  -8  15   4       45.94       37.10     30.44 o 
  -7  15   4       26.07        6.74     17.05 o 
  -6  15   4      154.61      171.55     33.66 o 
  -5  15   4        8.43       10.80     16.28 o 
  -4  15   4      695.53      795.42     30.59 o 
  -3  15   4      200.13      191.20     19.93 o 
  -2  15   4      376.83      403.64     26.09 o 
  -1  15   4      257.64      308.20     24.21 o 
   0  15   4      101.29      124.62     28.02 o 
   1  15   4       56.02       28.78     21.59 o 
   2  15   4      764.65      722.77     52.80 o 
   3  15   4        0.25       12.42     14.61 o 
   4  15   4      111.46       92.68     18.84 o 
   5  15   4        0.77       -4.61     13.33 o 
   6  15   4      179.13      169.25     37.85 o 
   7  15   4       19.45       47.50     21.14 o 
   8  15   4       22.27       26.83     22.55 o 
  -9  16   4        5.88       49.77     31.48 o 
  -8  16   4        0.57       19.13     23.22 o 
  -7  16   4       23.72       26.71     41.37 o 
  -6  16   4      339.94      396.29     64.14 o 
  -5  16   4       68.38       90.98     20.89 o 
  -4  16   4       68.99       63.86     25.81 o 
  -3  16   4      210.67      208.27     20.77 o 
  -2  16   4      423.88      421.84     23.70 o 
  -1  16   4       20.94       53.47     37.76 o 
   0  16   4       49.32       46.97     36.37 o 
   1  16   4      140.40      145.99     31.23 o 
   2  16   4      212.17      214.98     35.35 o 
   3  16   4        3.02       17.55     14.76 o 
   4  16   4       89.74      122.11     32.56 o 
   5  16   4        2.46      -10.58     17.95 o 
   6  16   4       73.32       42.04     22.44 o 
   7  16   4       86.80       65.82     25.46 o 
   8  16   4        2.32      -15.85     19.82 o 
  -9  17   4        0.60        0.00     27.79 o 
  -8  17   4        0.16       42.10     27.61 o 
  -7  17   4      102.46       66.25     26.19 o 
  -6  17   4       75.40      103.56     29.25 o 
  -5  17   4       73.42       94.10     19.36 o 
  -4  17   4       69.92       47.37     15.49 o 
  -3  17   4       65.23       73.69     20.60 o 
  -2  17   4      261.66      232.00     20.28 o 
  -1  17   4       34.45       23.80     18.60 o 
   0  17   4        0.01        1.38     21.59 o 
   1  17   4        3.62       33.41     22.81 o 
   2  17   4       23.81       20.06     23.16 o 
   3  17   4       14.49       12.44     16.38 o 
   4  17   4        8.35        4.73     14.11 o 
   5  17   4       39.89       47.40     17.65 o 
   6  17   4       78.88      142.82     26.75 o 
   7  17   4       22.44       33.59     23.43 o 
  -9  18   4       12.63       23.22     30.19 o 
  -8  18   4       76.87      113.84     38.48 o 
  -7  18   4       23.24       31.87     23.73 o 
  -6  18   4      106.67      144.80     86.35 o 
  -5  18   4        4.98       -2.46     20.76 o 
  -4  18   4       14.02        9.72     16.27 o 
  -3  18   4        0.93       -1.10     11.41 o 
  -2  18   4      259.33      300.48     26.02 o 
  -1  18   4       10.25       12.58     14.33 o 
   0  18   4       77.51      117.30     25.87 o 
   1  18   4        1.87       21.56     37.48 o 
   2  18   4       98.99      156.66     34.07 o 
   3  18   4        1.14      -32.75     25.39 o 
   4  18   4       31.74       23.53     15.73 o 
   5  18   4       69.89       49.93     18.65 o 
   6  18   4       69.47      102.08     26.69 o 
   7  18   4        6.65       40.03     21.98 o 
  -9  19   4       43.68       15.85     27.79 o 
  -8  19   4        0.23       -4.73     21.88 o 
  -7  19   4       14.90       -1.99     34.43 o 
  -6  19   4        0.35        6.80     18.01 o 
  -5  19   4      192.14      181.81     30.14 o 
  -4  19   4      102.45      125.30     24.67 o 
  -3  19   4      312.78      315.74     31.84 o 
  -2  19   4       38.86       67.60     17.62 o 
  -1  19   4       12.40      -14.79     13.79 o 
   0  19   4        8.68       28.19     23.94 o 
   1  19   4      133.49      226.38     41.57 o 
   2  19   4       62.24       31.73     22.70 o 
   3  19   4       49.19        6.40     39.46 o 
   4  19   4       48.27       33.99     15.98 o 
   5  19   4        0.18       27.73     18.42 o 
   6  19   4        1.77       31.32     20.56 o 
   7  19   4        0.82      -21.81     19.13 o 
  -8  20   4        5.01        8.43     25.96 o 
  -7  20   4       65.91       13.78     35.54 o 
  -6  20   4      104.65      117.78     30.43 o 
  -5  20   4      109.15       80.50     19.35 o 
  -4  20   4       54.39       61.41     20.51 o 
  -3  20   4       30.21      -11.41     16.33 o 
  -2  20   4      256.56      260.22     44.45 o 
  -1  20   4       12.88       21.56     16.88 o 
   0  20   4       19.90      -22.29     17.30 o 
   1  20   4      315.64      321.40     75.24 o 
   2  20   4       75.38      107.17     30.40 o 
   3  20   4       84.91      105.74     33.20 o 
   4  20   4       39.38       35.51     18.31 o 
   5  20   4        1.51       16.55     19.11 o 
   6  20   4        0.51       48.09     23.56 o 
   7  20   4       20.54       48.39     24.68 o 
  -8  21   4        8.91        2.64     25.85 o 
  -7  21   4        0.27        0.21     25.82 o 
  -6  21   4       48.06       47.30     24.11 o 
  -5  21   4       96.69       92.71     18.63 o 
  -4  21   4        1.64       10.00     16.78 o 
  -3  21   4       20.80       20.58     21.61 o 
  -2  21   4      103.94      133.82     32.73 o 
  -1  21   4       65.68       72.76     36.26 o 
   0  21   4       14.79       -5.37     22.29 o 
   1  21   4       78.11       64.29     31.81 o 
   2  21   4        0.02       10.58     21.67 o 
   3  21   4       11.26      -10.15     20.65 o 
   4  21   4        4.74       15.64     16.43 o 
   5  21   4        0.56       10.26     18.54 o 
   6  21   4        9.57       24.80     28.18 o 
  -8  22   4        9.00      -18.81     23.13 o 
  -7  22   4        5.21       -2.62     35.82 o 
  -6  22   4        2.01        6.48     20.01 o 
  -5  22   4       51.09       53.00     17.56 o 
  -4  22   4       11.76       44.67     20.48 o 
  -3  22   4       31.72       22.71     21.19 o 
  -2  22   4       39.28       40.78     44.42 o 
  -1  22   4       43.58       39.76     21.57 o 
   0  22   4        6.31       10.08     19.93 o 
   1  22   4      103.90      133.60     27.91 o 
   2  22   4        0.09       24.46     25.58 o 
   3  22   4        1.98       -5.17     20.24 o 
   4  22   4       25.14        3.27     17.18 o 
   5  22   4       38.50       96.46     33.86 o 
   6  22   4       12.61       16.17     22.89 o 
  -7  23   4        1.17       27.90     27.36 o 
  -6  23   4        1.94       29.84     24.43 o 
  -5  23   4        8.11       -1.52     14.58 o 
  -4  23   4        0.90       34.74     20.58 o 
  -3  23   4        0.01       -4.61     15.09 o 
  -2  23   4        2.13       -0.88     31.37 o 
  -1  23   4        6.60       -3.22     17.24 o 
   0  23   4        5.40        9.64     20.32 o 
   1  23   4      165.87      173.25     32.44 o 
   2  23   4       48.72       68.67     32.64 o 
   3  23   4       53.11        5.18     23.32 o 
   4  23   4        6.16       28.74     22.45 o 
   5  23   4        0.19        5.87     23.37 o 
   6  23   4        1.33      -24.19     23.63 o 
  -7  24   4        0.59       37.70     24.79 o 
  -6  24   4        2.38        9.52     33.60 o 
  -5  24   4       21.48       13.84     16.39 o 
  -4  24   4        0.05       24.72     21.40 o 
  -3  24   4        0.36       34.68     31.10 o 
  -2  24   4      212.15      216.36     42.49 o 
  -1  24   4       10.00       31.73     36.89 o 
   0  24   4       14.67       12.30     21.68 o 
   1  24   4       60.73       72.76     25.48 o 
   2  24   4       15.62       32.00     25.17 o 
   3  24   4        0.26       26.64     22.54 o 
   4  24   4       35.06       44.78     26.49 o 
   5  24   4        0.00        2.94     21.98 o 
  -6  25   4       34.96       45.04     22.68 o 
  -5  25   4       14.13       12.81     21.16 o 
  -4  25   4        0.07       -4.84     31.32 o 
  -3  25   4       98.17       67.62     31.49 o 
  -2  25   4        0.29      -29.85     25.03 o 
  -1  25   4       38.63       24.15     30.73 o 
   0  25   4       96.39       66.86     33.85 o 
   1  25   4       11.36        8.37     23.07 o 
   2  25   4        2.96      -11.23     22.62 o 
   3  25   4       29.70        1.35     33.31 o 
   4  25   4        0.04        2.91     26.69 o 
   5  25   4        2.17        3.61     23.52 o 
  -6  26   4       25.37        9.02     23.55 o 
  -5  26   4        6.00       33.30     25.14 o 
  -4  26   4        0.09      -13.86     21.09 o 
  -3  26   4        2.30       -6.90     51.92 o 
  -2  26   4        2.18      -17.15     30.40 o 
  -1  26   4        4.72       50.57     32.53 o 
   0  26   4        9.80        2.06     20.90 o 
   1  26   4        6.02       -1.64     22.29 o 
   2  26   4      227.84      241.10     41.64 o 
   3  26   4        1.16       37.69     26.55 o 
   4  26   4        4.49        1.20     25.50 o 
  -5  27   4        0.02       20.27     27.42 o 
  -4  27   4        0.76        0.43     21.42 o 
  -3  27   4        8.58       18.32     34.55 o 
  -2  27   4       46.21       53.78     36.67 o 
  -1  27   4        1.15       -5.02     29.61 o 
   0  27   4        5.25      -14.00     22.60 o 
   1  27   4        3.57        5.36     23.35 o 
   2  27   4        2.06      -11.97     23.39 o 
   3  27   4        9.22       29.81     27.71 o 
   4  27   4       35.92       39.78     25.30 o 
  -5  28   4        0.05        0.08     20.24 o 
  -4  28   4        0.00      -21.55     32.97 o 
  -3  28   4        7.48       -5.87     32.91 o 
  -2  28   4       27.77      -36.61     30.80 o 
  -1  28   4       13.06        5.65     29.24 o 
   0  28   4        7.73       28.03     36.90 o 
   1  28   4       15.68        6.29     41.84 o 
   2  28   4       30.67       36.48     29.54 o 
   3  28   4        7.02      -26.04     25.02 o 
  -4  29   4       14.31      -10.66     34.31 o 
  -3  29   4        0.11       -1.59     33.04 o 
  -2  29   4        3.14      -17.18     63.58 o 
  -1  29   4        0.68      -35.61     27.97 o 
   0  29   4       18.74      -40.18     29.88 o 
   1  29   4        4.18       -1.32     27.70 o 
   2  29   4        4.44       20.83     26.33 o 
  -2  30   4        0.07      -12.68     35.07 o 
  -1  30   4       58.18       36.47     42.54 o 
   0  30   4       95.00       78.24     40.00 o 
   1  30   4        1.59      -39.76     26.50 o 
 -11   1   5        0.21      -20.26     24.82 o 
 -10   1   5        7.69        1.04     23.35 o 
  -9   1   5      137.09      150.62     34.53 o 
  -8   1   5       11.16       -0.58     19.84 o 
  -7   1   5        0.29      -25.26     31.10 o 
  -6   1   5      278.37      329.04     36.85 o 
  -5   1   5      312.17      325.97     62.75 o 
  -4   1   5       47.09       18.24     13.84 o 
  -3   1   5     1752.71     1667.36     28.25 o 
  -2   1   5       69.42       87.18      8.29 o 
  -1   1   5       67.56       79.14     10.62 o 
   0   1   5     2982.02     2900.14     71.07 o 
   1   1   5      903.88      889.61     29.08 o 
   2   1   5      684.59      633.77     31.45 o 
   3   1   5      210.95      216.82     16.00 o 
   4   1   5       21.88       11.96     10.25 o 
   5   1   5        0.28      -12.43     13.23 o 
   6   1   5       41.04       46.81     23.21 o 
   7   1   5       38.60        1.12     29.99 o 
   8   1   5       33.78       32.94     27.80 o 
   9   1   5        7.91       32.07     26.23 o 
 -11   2   5       17.44       45.92     41.93 o 
 -10   2   5        0.50        7.01     23.88 o 
  -9   2   5      112.22      201.08     39.21 o 
  -8   2   5      502.37      533.02     51.62 o 
  -7   2   5       12.36      -17.77     18.88 o 
  -6   2   5        3.30       -3.33     14.92 o 
  -5   2   5      450.71      404.54     34.89 o 
  -4   2   5       98.79       93.23      9.68 o 
  -3   2   5      400.37      408.54     21.42 o 
  -2   2   5      826.03      814.20     18.67 o 
  -1   2   5       97.17      105.33     14.42 o 
   0   2   5       12.23       17.79      8.75 o 
   1   2   5      496.82      483.35     34.31 o 
   2   2   5       77.85       80.10     12.90 o 
   3   2   5       17.26       28.09      9.75 o 
   4   2   5      384.01      325.84     21.48 o 
   5   2   5      833.02      794.77     59.19 o 
   6   2   5      311.91      397.38     43.62 o 
   7   2   5       11.71       33.03     21.03 o 
   8   2   5       13.26      -18.01     26.65 o 
   9   2   5        3.69       26.97     34.15 o 
 -11   3   5        3.71       -1.67     26.23 o 
 -10   3   5        9.73       -7.23     23.47 o 
  -9   3   5      184.25       73.07     29.16 o 
  -8   3   5        6.88       18.85     19.92 o 
  -7   3   5        2.64       -1.88     17.61 o 
  -6   3   5       50.62       67.67     22.51 o 
  -5   3   5        0.02      -21.66     14.44 o 
  -4   3   5      532.77      548.89     15.40 o 
  -3   3   5      525.60      551.55     17.37 o 
  -2   3   5       39.04       38.59      9.93 o 
  -1   3   5     1882.91     1862.88     32.89 o 
   0   3   5     1879.35     1489.67     36.24 o 
   1   3   5     1167.93     1153.12     34.46 o 
   2   3   5       75.60       79.93     10.81 o 
   3   3   5     2121.83     2063.09     55.62 o 
   4   3   5       18.50       35.37     11.98 o 
   5   3   5       14.54       22.66     21.10 o 
   6   3   5        0.02       -1.30     19.23 o 
   7   3   5      117.60      185.34     74.41 o 
   8   3   5       25.39       37.33     26.84 o 
   9   3   5        1.40       -2.39     56.64 o 
 -11   4   5       18.52       42.42     28.66 o 
 -10   4   5       24.43       27.14     25.49 o 
  -9   4   5       25.60       39.40     27.48 o 
  -8   4   5      107.24       82.32     27.08 o 
  -7   4   5       11.99        4.08     20.22 o 
  -6   4   5       15.10      -23.75     18.32 o 
  -5   4   5        1.23      -15.89     10.59 o 
  -4   4   5        8.52       28.09      6.99 o 
  -3   4   5      161.71      203.40     12.52 o 
  -2   4   5      798.97      807.16     20.99 o 
  -1   4   5     4600.11     4599.57     57.68 o 
   0   4   5      506.97      670.58     25.23 o 
   1   4   5        3.22       23.01     10.07 o 
   2   4   5      178.73      184.57     11.93 o 
   3   4   5      625.68      585.22     24.75 o 
   4   4   5        0.35       -1.97      9.94 o 
   5   4   5      635.45      605.66     48.39 o 
   6   4   5       64.67      109.45     29.05 o 
   7   4   5       31.18       64.75     24.93 o 
   8   4   5        0.50       -0.47     22.81 o 
   9   4   5       43.45       84.57     34.71 o 
 -11   5   5        0.07        6.25     33.87 o 
 -10   5   5        1.82       50.06     30.82 o 
  -9   5   5       18.88       34.38     49.70 o 
  -8   5   5      441.14      472.72     85.79 o 
  -7   5   5        4.34       26.59     23.08 o 
  -6   5   5       60.45       49.98     21.00 o 
  -5   5   5       71.52       69.80     16.55 o 
  -4   5   5      183.31      207.49     11.26 o 
  -3   5   5      713.28      832.22     29.67 o 
  -2   5   5     1941.01     1867.53     55.48 o 
  -1   5   5     1987.33     2049.37     54.56 o 
   0   5   5     2305.45     2412.63     47.41 o 
   1   5   5      217.68      246.58     18.30 o 
   2   5   5      376.00      387.97     16.72 o 
   3   5   5      110.96      105.79     14.51 o 
   4   5   5      168.97      189.35     21.16 o 
   5   5   5      257.29      241.13     27.41 o 
   6   5   5       23.22       -1.87     18.14 o 
   7   5   5      157.97      207.46     38.03 o 
   8   5   5       91.20       96.36     52.75 o 
   9   5   5       24.38       76.76     34.75 o 
 -11   6   5        3.23        6.61     28.76 o 
 -10   6   5        0.81        8.17     22.12 o 
  -9   6   5       53.06       -1.79     22.22 o 
  -8   6   5       37.94       64.93     26.89 o 
  -7   6   5        5.74       35.09     24.03 o 
  -6   6   5       13.40       -3.89     14.18 o 
  -5   6   5      156.53      135.33     27.52 o 
  -4   6   5       13.01       12.75      6.19 o 
  -3   6   5     1051.17      990.34     30.11 o 
  -2   6   5     4322.04     4498.47     57.49 o 
  -1   6   5       77.56       74.53     10.67 o 
   0   6   5     3043.24     2838.12     52.65 o 
   1   6   5     1309.17     1179.18     35.31 o 
   2   6   5        0.03        8.12      8.80 o 
   3   6   5      119.62       97.27     16.32 o 
   4   6   5       10.97      -15.07     10.05 o 
   5   6   5      286.12      349.07     40.52 o 
   6   6   5       15.20       15.49     21.47 o 
   7   6   5      144.28       73.99     85.24 o 
   8   6   5        1.43       43.72     28.66 o 
   9   6   5       29.34       91.89     38.33 o 
 -10   7   5        0.29       27.49     24.74 o 
  -9   7   5       35.21       64.67     27.43 o 
  -8   7   5      582.82      728.60     61.61 o 
  -7   7   5      203.25      202.01     31.05 o 
  -6   7   5        6.25       16.23     13.98 o 
  -5   7   5        1.60       12.01     10.84 o 
  -4   7   5      122.64      139.79     12.55 o 
  -3   7   5       84.17       99.77     13.35 o 
  -2   7   5     1794.95     1657.73     33.50 o 
  -1   7   5     3360.76     3059.43     46.16 o 
   0   7   5      932.00     1102.29     34.71 o 
   1   7   5        1.01        9.21      9.78 o 
   2   7   5      227.11      215.08     22.01 o 
   3   7   5      427.45      384.27     22.85 o 
   4   7   5        0.04      -16.49     10.99 o 
   5   7   5      280.44      253.56     28.59 o 
   6   7   5       41.01       27.38     18.14 o 
   7   7   5        9.37        1.15     21.78 o 
   8   7   5        5.99       25.28     26.00 o 
   9   7   5       23.88       23.74     32.49 o 
 -10   8   5       34.70       40.98     28.92 o 
  -9   8   5       34.30       41.27     38.04 o 
  -8   8   5      263.85      284.00     52.56 o 
  -7   8   5        5.79       15.75     16.72 o 
  -6   8   5        0.39       -6.07     12.99 o 
  -5   8   5       48.27       27.63     14.27 o 
  -4   8   5        0.79        1.35      7.40 o 
  -3   8   5      614.99      687.50     23.13 o 
  -2   8   5     3125.24     3026.15     53.87 o 
  -1   8   5     1132.76     1032.84     30.29 o 
   0   8   5       34.53       33.70     11.19 o 
   1   8   5       35.09       21.22     10.95 o 
   2   8   5      786.61      799.56     30.27 o 
   3   8   5      542.00      546.28     26.71 o 
   4   8   5      718.42      699.68     46.99 o 
   5   8   5       77.06       24.94     18.73 o 
   6   8   5       32.58       24.26     16.98 o 
   7   8   5       27.96       56.12     35.82 o 
   8   8   5       34.80       51.78     33.04 o 
 -10   9   5        7.16       19.87     34.98 o 
  -9   9   5        0.01        9.43     24.09 o 
  -8   9   5      278.78      231.83     40.96 o 
  -7   9   5      203.85      273.40     31.46 o 
  -6   9   5       61.26       30.97     20.26 o 
  -5   9   5      171.07      188.10     18.02 o 
  -4   9   5      369.27      341.31     18.22 o 
  -3   9   5       57.88       72.15     10.20 o 
  -2   9   5     2610.89     2469.91     79.81 o 
  -1   9   5      393.08      435.60     29.66 o 
   0   9   5      146.49      132.88     15.95 o 
   1   9   5       50.82       93.47     14.23 o 
   2   9   5      183.81      162.82     13.35 o 
   3   9   5      418.84      442.83     29.17 o 
   4   9   5      106.62      149.18     23.91 o 
   5   9   5       27.41       19.14     16.68 o 
   6   9   5       96.89       78.85     23.85 o 
   7   9   5       54.18       68.30     27.09 o 
   8   9   5        8.51       10.61     41.37 o 
 -10  10   5        0.14       19.77     25.54 o 
  -9  10   5        1.55       11.54     21.11 o 
  -8  10   5       24.13       44.83     25.84 o 
  -7  10   5        8.13        5.68     16.65 o 
  -6  10   5      107.60       79.10     20.10 o 
  -5  10   5        4.33       -3.99     10.44 o 
  -4  10   5      247.16      218.65     16.66 o 
  -3  10   5      350.60      326.67     35.52 o 
  -2  10   5       69.19       51.50     12.45 o 
  -1  10   5        9.55        5.76      9.74 o 
   0  10   5      739.64      832.62     30.57 o 
   1  10   5       12.55       -6.43     10.25 o 
   2  10   5      417.38      425.23     26.75 o 
   3  10   5      816.01      829.62     32.96 o 
   4  10   5        3.86       -5.85     13.62 o 
   5  10   5       46.89       60.32     20.07 o 
   6  10   5       17.34       30.23     18.32 o 
   7  10   5       58.42       51.15     27.27 o 
   8  10   5       20.71       32.11     27.66 o 
 -10  11   5        0.27       -0.32     24.93 o 
  -9  11   5        0.18       -8.72     23.24 o 
  -8  11   5       95.71       81.04     42.48 o 
  -7  11   5      176.39      311.80     48.87 o 
  -6  11   5       12.86       13.32     14.96 o 
  -5  11   5       34.04       33.50     13.75 o 
  -4  11   5       10.85       11.31      9.22 o 
  -3  11   5      113.56      131.45     12.32 o 
  -2  11   5        9.75       29.60     11.53 o 
  -1  11   5       73.54       65.39     13.32 o 
   0  11   5      626.78      682.86     31.18 o 
   1  11   5      563.43      604.48     30.26 o 
   2  11   5      196.79      182.15     23.48 o 
   3  11   5        1.24      -12.52     10.07 o 
   4  11   5       41.01       54.90     18.33 o 
   5  11   5       16.24       32.14     18.56 o 
   6  11   5        0.62       15.09     16.62 o 
   7  11   5       11.60       32.64     47.20 o 
   8  11   5       28.90       71.61     27.89 o 
 -10  12   5        7.78       78.93     32.41 o 
  -9  12   5        8.09        1.46     22.12 o 
  -8  12   5        2.41       16.35     22.49 o 
  -7  12   5      357.80      422.91     49.47 o 
  -6  12   5       74.97       68.23     19.61 o 
  -5  12   5       17.63        5.25     11.37 o 
  -4  12   5        1.59       23.75      9.82 o 
  -3  12   5      452.76      549.11     25.31 o 
  -2  12   5      332.47      372.13     23.12 o 
  -1  12   5       11.07        6.56      9.84 o 
   0  12   5       14.77       22.31     10.86 o 
   1  12   5       23.20       47.83     13.53 o 
   2  12   5       32.71       29.79     15.86 o 
   3  12   5       15.47       19.16     12.43 o 
   4  12   5       67.35       54.98     19.11 o 
   5  12   5      211.18      221.92     28.67 o 
   6  12   5       14.93        7.96     17.88 o 
   7  12   5       19.66       20.44     23.52 o 
   8  12   5       23.49        6.00     40.26 o 
 -10  13   5       18.45       13.53     54.42 o 
  -9  13   5        8.92       43.58     24.88 o 
  -8  13   5        0.17       17.47     25.27 o 
  -7  13   5       88.25       82.48     26.88 o 
  -6  13   5        1.08       -8.41     17.05 o 
  -5  13   5       13.64       21.87     13.49 o 
  -4  13   5      191.64      169.08     20.91 o 
  -3  13   5      183.07      180.27     16.12 o 
  -2  13   5      193.49      163.73     24.77 o 
  -1  13   5      129.04      142.58     24.71 o 
   0  13   5      133.03       78.55     15.32 o 
   1  13   5      159.81      188.60     36.09 o 
   2  13   5      497.72      479.05     74.13 o 
   3  13   5       81.87       64.67     17.31 o 
   4  13   5        3.47      -16.55     12.55 o 
   5  13   5      229.08      185.02     28.64 o 
   6  13   5        9.45       -1.98     17.87 o 
   7  13   5       94.63      117.19    114.11 o 
   8  13   5        0.21       43.85     29.83 o 
 -10  14   5       12.65      -12.24     45.81 o 
  -9  14   5       15.05       -0.07     20.48 o 
  -8  14   5        2.08       23.37     22.85 o 
  -7  14   5        3.58        2.58     20.08 o 
  -6  14   5        0.45       -8.88     19.71 o 
  -5  14   5       21.39       65.74     17.00 o 
  -4  14   5       65.41       46.23     12.47 o 
  -3  14   5        7.03        5.79      9.72 o 
  -2  14   5       16.99       21.39     10.96 o 
  -1  14   5      158.72      162.31     47.03 o 
   0  14   5       63.66       59.65     25.81 o 
   1  14   5        4.03       39.32     40.81 o 
   2  14   5        3.45       70.46     24.51 o 
   3  14   5       55.63       41.18     13.32 o 
   4  14   5       44.63       53.76     29.82 o 
   5  14   5        1.05       25.32     16.95 o 
   6  14   5       62.52       96.90     40.38 o 
   7  14   5        2.68       33.02     28.45 o 
   8  14   5       15.96       28.48     30.54 o 
  -9  15   5       13.36       -8.88     24.99 o 
  -8  15   5        0.01        3.82     36.09 o 
  -7  15   5        7.80       26.54     36.37 o 
  -6  15   5      270.28      201.40     48.31 o 
  -5  15   5       71.97       89.82     20.62 o 
  -4  15   5        0.61        7.31     11.57 o 
  -3  15   5       13.21        7.79      9.67 o 
  -2  15   5        2.26        2.19     11.58 o 
  -1  15   5       90.81       74.63     19.94 o 
   0  15   5      191.02      132.13     30.81 o 
   1  15   5       89.17      117.07     48.59 o 
   2  15   5       16.31      -17.54     19.18 o 
   3  15   5       36.78       16.55     13.46 o 
   4  15   5        2.52       -3.51     23.13 o 
   5  15   5      118.45      144.91     27.61 o 
   6  15   5       13.05       18.82     18.68 o 
   7  15   5       32.62       -8.95     18.99 o 
  -9  16   5        1.59       16.63     24.82 o 
  -8  16   5       66.62       30.40     36.09 o 
  -7  16   5        4.10       11.72     18.80 o 
  -6  16   5       56.27       14.13     19.36 o 
  -5  16   5       38.37       65.29     18.46 o 
  -4  16   5      250.34      241.95     21.49 o 
  -3  16   5       18.44       26.02     10.97 o 
  -2  16   5       85.63       75.02     14.51 o 
  -1  16   5      442.99      517.37     37.80 o 
   0  16   5        0.02       -6.89     35.82 o 
   1  16   5       33.49       21.61     24.43 o 
   2  16   5       12.47       13.02     28.04 o 
   3  16   5       49.32       43.80     16.69 o 
   4  16   5       18.44       22.19     18.09 o 
   5  16   5      381.15      396.07     38.83 o 
   6  16   5      108.92       62.20     24.74 o 
   7  16   5        0.26        8.31     21.47 o 
  -9  17   5       24.53       71.36     32.20 o 
  -8  17   5        0.09       -0.34     23.32 o 
  -7  17   5       84.03       29.30     22.76 o 
  -6  17   5       68.08       89.44     44.15 o 
  -5  17   5      118.34      142.81     24.38 o 
  -4  17   5      171.71      170.64     41.76 o 
  -3  17   5      480.20      484.07     26.29 o 
  -2  17   5       57.59       33.73     12.97 o 
  -1  17   5       10.80      -13.73     19.08 o 
   0  17   5       56.06       85.60     30.99 o 
   1  17   5      307.95      424.75     48.48 o 
   2  17   5       78.45       95.50     28.96 o 
   3  17   5       19.76       20.93     14.28 o 
   4  17   5       37.05       47.29     20.60 o 
   5  17   5       68.52       58.12     27.05 o 
   6  17   5        9.73      -18.04     24.67 o 
   7  17   5       12.22       -4.52     22.92 o 
  -9  18   5        3.25       -9.06     24.54 o 
  -8  18   5        1.42       26.62     25.48 o 
  -7  18   5       21.87      -11.50     29.15 o 
  -6  18   5      221.33      172.25     33.38 o 
  -5  18   5       22.01        9.61     14.14 o 
  -4  18   5      312.11      292.45     27.73 o 
  -3  18   5      107.65      136.14     22.00 o 
  -2  18   5       57.66       40.11     13.86 o 
  -1  18   5       31.94       43.10     24.82 o 
   0  18   5        4.76       29.22     27.18 o 
   1  18   5        2.48       -3.89     22.66 o 
   2  18   5        0.00       10.19     22.25 o 
   3  18   5       88.16       67.76     25.20 o 
   4  18   5       71.82      123.87     26.20 o 
   5  18   5       61.01       36.20     20.58 o 
   6  18   5       74.89      101.31     27.20 o 
   7  18   5        1.54       30.03     24.21 o 
  -8  19   5        0.08       28.16     38.04 o 
  -7  19   5       10.72      -23.25     39.98 o 
  -6  19   5       12.89       40.54     35.26 o 
  -5  19   5        8.73       10.25     16.55 o 
  -4  19   5        0.04       18.51     18.92 o 
  -3  19   5      138.62      101.02     20.24 o 
  -2  19   5       28.74       26.74     13.72 o 
  -1  19   5       41.92       45.56     20.09 o 
   0  19   5       17.84      -11.70     25.08 o 
   1  19   5      781.36     1003.10     70.47 o 
   2  19   5       14.67       59.11     28.07 o 
   3  19   5       12.55        8.64     26.93 o 
   4  19   5        0.85       -8.64     16.46 o 
   5  19   5        6.54       16.11     25.39 o 
   6  19   5       45.87       37.30     22.15 o 
  -8  20   5        1.31       47.96     25.48 o 
  -7  20   5       19.59       35.73     22.51 o 
  -6  20   5        0.24      -11.52     18.65 o 
  -5  20   5        2.43       40.04     20.07 o 
  -4  20   5       32.19       29.06     18.10 o 
  -3  20   5       74.00       75.32     24.26 o 
  -2  20   5       68.75       68.26     21.31 o 
  -1  20   5      105.76      112.36     25.02 o 
   0  20   5       89.87       98.81     26.95 o 
   1  20   5        3.00      -15.56     26.72 o 
   2  20   5       25.51       -5.94     23.93 o 
   3  20   5        6.15       -6.85     19.62 o 
   4  20   5       43.40       55.43     24.28 o 
   5  20   5      143.79      183.08     33.52 o 
   6  20   5        0.38       -4.73     20.44 o 
  -8  21   5        2.49       32.43     28.04 o 
  -7  21   5        1.53       19.55     23.56 o 
  -6  21   5        3.18       29.90     19.34 o 
  -5  21   5       80.11       84.40     23.42 o 
  -4  21   5      162.00      173.97     29.58 o 
  -3  21   5      493.68      613.75     43.59 o 
  -2  21   5       39.21       18.60     21.17 o 
  -1  21   5       10.05       19.73     19.05 o 
   0  21   5        9.55       -1.95     24.65 o 
   1  21   5      153.26      219.71     42.14 o 
   2  21   5       26.55       37.48     27.14 o 
   3  21   5       26.90       44.70     26.82 o 
   4  21   5        8.45      -28.48     19.10 o 
   5  21   5       37.16       50.68     26.59 o 
   6  21   5        0.04        2.26     24.42 o 
  -7  22   5       12.22       -1.82     18.90 o 
  -6  22   5        4.17       62.45     23.70 o 
  -5  22   5       65.27       29.91     17.92 o 
  -4  22   5        9.51       -6.70     19.09 o 
  -3  22   5       25.36       28.66     18.61 o 
  -2  22   5      168.91      110.27     26.68 o 
  -1  22   5        3.89       17.28     19.22 o 
   0  22   5        0.90       -6.21     19.86 o 
   1  22   5       83.60      103.38     38.89 o 
   2  22   5       51.72       82.70     36.60 o 
   3  22   5        7.44       -8.00     23.40 o 
   4  22   5       49.20       52.08     30.81 o 
   5  22   5       10.36       29.86     22.26 o 
  -7  23   5        3.03       18.77     23.13 o 
  -6  23   5        9.92       60.10     26.10 o 
  -5  23   5       69.25       88.08     23.65 o 
  -4  23   5       93.03      116.78     29.06 o 
  -3  23   5        6.68       19.60     20.72 o 
  -2  23   5       45.39       14.16     19.75 o 
  -1  23   5       23.33       22.08     24.57 o 
   0  23   5       94.68      128.38     29.91 o 
   1  23   5      134.07      198.37     43.75 o 
   2  23   5       28.85        3.52     25.73 o 
   3  23   5       13.87      -22.28     23.11 o 
   4  23   5       13.08       19.52     28.46 o 
   5  23   5       19.28       -0.14     23.64 o 
  -7  24   5        1.95       23.68     33.32 o 
  -6  24   5        1.80       21.89     21.27 o 
  -5  24   5        0.73        8.16     18.35 o 
  -4  24   5        6.54        9.14     21.75 o 
  -3  24   5       80.01       62.17     34.38 o 
  -2  24   5       24.76        3.33     29.32 o 
  -1  24   5       81.86       82.09     26.14 o 
   0  24   5        3.40      -25.89     18.89 o 
   1  24   5      122.00      110.13     28.58 o 
   2  24   5       11.91        5.50     23.76 o 
   3  24   5        0.29        7.12     25.93 o 
   4  24   5       74.82       90.42     34.02 o 
   5  24   5        0.32       60.16     40.81 o 
  -6  25   5       63.89       68.06     26.50 o 
  -5  25   5        3.64      -15.51     51.82 o 
  -4  25   5        8.53       40.59     24.27 o 
  -3  25   5        0.07      -22.20     27.08 o 
  -2  25   5       69.44       88.81     37.00 o 
  -1  25   5       43.89       44.13     25.22 o 
   0  25   5       18.24       17.86     23.23 o 
   1  25   5        3.10       -9.87     23.07 o 
   2  25   5        2.63        7.99     51.37 o 
   3  25   5       34.18       48.17     52.20 o 
   4  25   5       11.20       68.05     73.30 o 
  -6  26   5        0.58       28.01     56.92 o 
  -5  26   5        3.86       -7.27     30.22 o 
  -4  26   5        4.56        0.13     23.72 o 
  -3  26   5        0.20      -17.98     28.22 o 
  -2  26   5       81.46       -7.49     28.08 o 
  -1  26   5        6.16        6.75     23.65 o 
   0  26   5        0.78       -3.07     22.23 o 
   1  26   5        0.12        1.22     22.50 o 
   2  26   5        6.66       11.74     27.09 o 
   3  26   5        0.73      -26.08     31.54 o 
   4  26   5        0.56      -25.15     25.99 o 
  -5  27   5        6.32       -3.81     28.25 o 
  -4  27   5        0.67        8.67     36.37 o 
  -3  27   5       13.91       31.23     38.32 o 
  -2  27   5        4.74       -5.15     27.22 o 
  -1  27   5       26.45       14.80     25.61 o 
   0  27   5        0.03        0.97     23.21 o 
   1  27   5        7.87      -10.98     27.65 o 
   2  27   5        1.85       25.85     32.91 o 
   3  27   5      110.71      115.58     35.58 o 
  -4  28   5        0.47      -42.54     33.31 o 
  -3  28   5        7.05       14.88     40.54 o 
  -2  28   5       10.96      -38.05     29.03 o 
  -1  28   5       10.36       11.70     29.89 o 
   0  28   5        0.66      -35.92     23.95 o 
   1  28   5        4.22        5.52     27.20 o 
   2  28   5       34.40       15.36     26.26 o 
  -3  29   5       19.23       90.26     51.92 o 
  -2  29   5        3.41      -82.88     55.25 o 
  -1  29   5        0.38      -28.58     34.15 o 
   0  29   5        0.17       -1.57     27.58 o 
   1  29   5        8.09       34.09     28.52 o 
 -11   0   6       23.62       87.74     48.31 o 
 -10   0   6       21.79       16.66     35.54 o 
  -9   0   6      599.68      561.41     82.74 o 
  -8   0   6       44.94       83.85     41.09 o 
  -7   0   6      105.38      122.17     42.76 o 
  -6   0   6       55.03       65.53     30.54 o 
  -5   0   6        0.77        1.11     19.99 o 
  -4   0   6        5.75       13.14      9.01 o 
  -3   0   6      108.32      122.44     14.09 o 
  -2   0   6     5332.41     6349.72     91.78 o 
  -1   0   6     8041.52     9431.54    158.96 o 
   0   0   6     2922.28     3040.81     80.47 o 
   1   0   6     1561.28     1565.91     59.69 o 
   2   0   6      712.92      602.32     54.42 o 
   3   0   6       46.19       67.19     31.10 o 
   4   0   6      932.68     1058.41     86.63 o 
   5   0   6     1969.25     2006.86    121.61 o 
   6   0   6      185.09      155.48     49.98 o 
   7   0   6      644.67      727.45     91.07 o 
   8   0   6        0.72       79.96     40.54 o 
 -11   1   6        0.13        5.39     26.96 o 
 -10   1   6       18.81        0.79     32.49 o 
  -9   1   6       69.17       39.23     23.75 o 
  -8   1   6       14.86       28.57     21.95 o 
  -7   1   6      147.04       76.72     48.87 o 
  -6   1   6      141.80      117.22     27.49 o 
  -5   1   6        0.00      -19.92     13.28 o 
  -4   1   6     2041.23     1999.66     32.03 o 
  -3   1   6       77.49       75.72      8.79 o 
  -2   1   6        2.59       13.31      6.83 o 
  -1   1   6       56.85       64.44     16.19 o 
   0   1   6      421.69      419.37     23.61 o 
   1   1   6      523.14      536.46     41.76 o 
   2   1   6        9.93       24.85     12.19 o 
   3   1   6      124.95      145.43     27.66 o 
   4   1   6       10.58       16.84     16.76 o 
   5   1   6       93.92       53.31     27.49 o 
   6   1   6      312.90      400.40     48.69 o 
   7   1   6        0.04      -12.85     19.53 o 
   8   1   6       15.21       29.88     26.30 o 
 -11   2   6       12.23       -7.78     29.15 o 
 -10   2   6        2.02       19.96     28.13 o 
  -9   2   6        9.88        3.07     22.21 o 
  -8   2   6       23.63       45.00     21.89 o 
  -7   2   6        0.00       -7.86     20.24 o 
  -6   2   6       56.41       81.18     24.13 o 
  -5   2   6       14.30        4.85     13.58 o 
  -4   2   6      660.19      718.45     19.77 o 
  -3   2   6     1221.09     1251.96     25.68 o 
  -2   2   6     1334.72     1357.01     26.22 o 
  -1   2   6     1744.57     1544.39     31.83 o 
   0   2   6       16.21       21.26     10.74 o 
   1   2   6     1186.39     1180.39     36.73 o 
   2   2   6       36.59       35.56     12.12 o 
   3   2   6        2.23        8.42     16.83 o 
   4   2   6       14.05       10.94     18.26 o 
   5   2   6      223.54      324.00     42.36 o 
   6   2   6        5.55       29.84     22.51 o 
   7   2   6       14.13       15.45     48.87 o 
   8   2   6       18.01       36.97     50.53 o 
 -11   3   6        3.44       35.25     28.93 o 
 -10   3   6       55.57       45.87     46.65 o 
  -9   3   6      400.19      326.30     48.00 o 
  -8   3   6       10.51       33.35     23.71 o 
  -7   3   6       35.85       31.81     21.32 o 
  -6   3   6       15.82       30.87     24.16 o 
  -5   3   6      164.78      175.23     29.00 o 
  -4   3   6       53.51       50.75      8.43 o 
  -3   3   6      117.63      118.14     10.47 o 
  -2   3   6      302.49      313.82     14.10 o 
  -1   3   6        0.20        0.62      6.59 o 
   0   3   6     1625.05     1540.84     40.46 o 
   1   3   6      119.92      119.25     16.00 o 
   2   3   6     1085.02     1015.26     28.16 o 
   3   3   6       36.32       35.80     19.04 o 
   4   3   6      333.78      413.34     42.20 o 
   5   3   6      264.32      230.34     37.99 o 
   6   3   6       13.39        5.16     24.16 o 
   7   3   6       40.50       85.94     29.20 o 
   8   3   6        5.43       35.85     25.66 o 
 -11   4   6        2.81        5.95     27.28 o 
 -10   4   6       25.43       28.98     27.12 o 
  -9   4   6       97.42       45.87     53.59 o 
  -8   4   6       28.32       -2.09     20.67 o 
  -7   4   6        5.58        0.23     20.80 o 
  -6   4   6        0.65        5.54     14.98 o 
  -5   4   6      801.52      855.42     51.90 o 
  -4   4   6      251.04      270.60     14.49 o 
  -3   4   6      752.83      726.38     22.20 o 
  -2   4   6      634.41      597.87     18.41 o 
  -1   4   6       21.28       10.43      9.90 o 
   0   4   6     1088.31     1218.15     36.17 o 
   1   4   6      133.71      155.04     17.23 o 
   2   4   6      320.09      416.76     20.54 o 
   3   4   6       50.57       73.74     18.11 o 
   4   4   6      147.17      138.71     46.92 o 
   5   4   6       13.83       14.27     20.61 o 
   6   4   6      750.00      802.80     62.79 o 
   7   4   6      431.04      447.70     52.00 o 
   8   4   6       79.10       70.34     55.25 o 
 -10   5   6       54.82       76.08     26.89 o 
  -9   5   6       50.39       59.33     29.72 o 
  -8   5   6       89.40       60.45     55.53 o 
  -7   5   6        2.35       17.58     17.33 o 
  -6   5   6       29.26       49.45     19.10 o 
  -5   5   6       48.97       36.57     16.66 o 
  -4   5   6       85.63      108.45     15.53 o 
  -3   5   6      141.89      145.80     12.30 o 
  -2   5   6        4.74        2.75      6.27 o 
  -1   5   6     2197.18     2049.04     32.38 o 
   0   5   6      463.83      398.97     25.65 o 
   1   5   6     1908.64     2140.01     50.49 o 
   2   5   6       90.65      102.12     13.83 o 
   3   5   6      103.27       97.74     19.01 o 
   4   5   6      385.60      501.91     47.00 o 
   5   5   6      838.49      838.98     60.86 o 
   6   5   6       35.81       43.62     26.65 o 
   7   5   6        0.46       16.45     22.97 o 
   8   5   6       18.44       37.96     26.23 o 
 -10   6   6       18.79      -25.80     28.04 o 
  -9   6   6        4.73       19.20     24.93 o 
  -8   6   6       26.98       22.89     18.37 o 
  -7   6   6       12.00       11.48     17.78 o 
  -6   6   6        7.84       -0.15     13.05 o 
  -5   6   6      106.84      151.63     39.14 o 
  -4   6   6       52.58       54.68     16.91 o 
  -3   6   6        1.19        7.27      7.82 o 
  -2   6   6       11.54       32.79      8.57 o 
  -1   6   6      455.83      423.11     17.62 o 
   0   6   6      150.81      129.34     15.88 o 
   1   6   6        3.02        4.30     12.50 o 
   2   6   6      123.27      154.61     14.93 o 
   3   6   6        5.04       -7.23      9.94 o 
   4   6   6      280.12      284.68     38.79 o 
   5   6   6        6.44      -15.76     18.40 o 
   6   6   6      508.98      553.50     64.14 o 
   7   6   6       23.27       -1.73     22.67 o 
   8   6   6       16.67       31.34     27.75 o 
 -10   7   6       33.85       14.10     25.66 o 
  -9   7   6        0.95        3.53     27.93 o 
  -8   7   6      257.64      212.38     31.51 o 
  -7   7   6        3.76       18.46     15.66 o 
  -6   7   6       15.89       -3.26     14.36 o 
  -5   7   6      347.31      393.28     33.21 o 
  -4   7   6       86.88       95.19     11.87 o 
  -3   7   6      376.40      338.40     26.95 o 
  -2   7   6      123.89      135.96     15.17 o 
  -1   7   6      953.29      912.02     25.72 o 
   0   7   6        0.80       -7.06      9.27 o 
   1   7   6     2389.90     2306.14     89.13 o 
   2   7   6       21.16       65.28     17.64 o 
   3   7   6       40.53       39.08     12.42 o 
   4   7   6      146.37      150.87     31.99 o 
   5   7   6       12.65       -2.63     22.49 o 
   6   7   6       15.70      -15.36     21.27 o 
   7   7   6      118.60      234.28     78.85 o 
   8   7   6       54.88       30.19     29.83 o 
 -10   8   6        2.91      -16.77     20.77 o 
  -9   8   6        1.62       25.28     23.73 o 
  -8   8   6        3.51       -5.33     18.53 o 
  -7   8   6       36.63       35.99     18.79 o 
  -6   8   6       29.60       26.03     16.18 o 
  -5   8   6       23.31       21.15     14.77 o 
  -4   8   6       11.31       22.37      8.01 o 
  -3   8   6      340.19      373.56     26.64 o 
  -2   8   6      243.13      232.05     20.61 o 
  -1   8   6      127.70      122.26     12.75 o 
   0   8   6      249.49      301.08     23.56 o 
   1   8   6        1.95       -5.81     10.47 o 
   2   8   6        1.26       -5.96     11.22 o 
   3   8   6      214.15      209.90     23.91 o 
   4   8   6      498.84      561.54     51.15 o 
   5   8   6       34.46       66.72     27.03 o 
   6   8   6      255.09      281.02     84.96 o 
   7   8   6       63.12        0.55     24.91 o 
   8   8   6        2.09      -20.77     42.76 o 
 -10   9   6       53.30       17.36     27.43 o 
  -9   9   6       54.42       32.75     26.30 o 
  -8   9   6       31.51       16.30     19.48 o 
  -7   9   6       92.45       76.92     22.48 o 
  -6   9   6       48.03       32.03     17.09 o 
  -5   9   6        6.60       16.77     14.30 o 
  -4   9   6       44.32       36.95      8.86 o 
  -3   9   6      102.76      100.25     14.80 o 
  -2   9   6      158.90      186.87     17.20 o 
  -1   9   6      372.66      329.57     25.52 o 
   0   9   6      361.77      390.81     24.19 o 
   1   9   6      106.09      119.35     17.41 o 
   2   9   6       25.33       12.23     13.10 o 
   3   9   6      204.16      213.61     26.12 o 
   4   9   6       30.74       13.33     21.35 o 
   5   9   6      119.75      148.30     33.84 o 
   6   9   6        2.53       21.76     23.36 o 
   7   9   6       36.44       -8.52     57.47 o 
   8   9   6       69.60      178.27     41.36 o 
 -10  10   6        4.46       33.87     26.89 o 
  -9  10   6       40.95       96.38     34.52 o 
  -8  10   6        3.12       -2.29     19.47 o 
  -7  10   6       56.95       56.84     20.47 o 
  -6  10   6       91.50       70.98     36.49 o 
  -5  10   6        1.06       -0.57     12.74 o 
  -4  10   6       11.49       -4.03      7.88 o 
  -3  10   6        0.53       -3.70      9.13 o 
  -2  10   6      224.50      328.55     21.81 o 
  -1  10   6       62.20       92.36     12.93 o 
   0  10   6        5.69        5.86     11.17 o 
   1  10   6       49.63       83.62     15.95 o 
   2  10   6        1.04       -8.68     18.60 o 
   3  10   6      453.28      380.14     74.40 o 
   4  10   6      119.23      133.09     36.69 o 
   5  10   6      102.44       94.64     27.84 o 
   6  10   6       29.38       44.98     37.76 o 
   7  10   6        0.31       40.93     26.24 o 
   8  10   6       37.79      118.83     37.07 o 
 -10  11   6        0.60        1.88     24.27 o 
  -9  11   6       53.51       42.37     30.29 o 
  -8  11   6       87.05      113.52     33.76 o 
  -7  11   6      142.82       68.77     21.66 o 
  -6  11   6       24.01       36.65     18.85 o 
  -5  11   6       35.49       19.67     23.64 o 
  -4  11   6        3.82       17.61      8.34 o 
  -3  11   6       10.23       16.93      9.49 o 
  -2  11   6     1322.74     1453.37     41.17 o 
  -1  11   6       12.08       23.27      9.71 o 
   0  11   6        0.99        2.95     11.22 o 
   1  11   6      100.81      125.80     18.80 o 
   2  11   6       38.87       61.81     25.35 o 
   3  11   6       16.63       26.16     15.74 o 
   4  11   6       89.51       56.19     20.04 o 
   5  11   6       94.91       82.37     30.43 o 
   6  11   6       15.25       32.37     24.73 o 
   7  11   6       37.11       59.50     28.37 o 
   8  11   6       32.55       75.44     30.17 o 
 -10  12   6        0.23       17.61     25.12 o 
  -9  12   6        0.73       14.79     24.92 o 
  -8  12   6        0.80       19.16     21.99 o 
  -7  12   6        0.48       17.81     18.54 o 
  -6  12   6        1.62       -5.66     14.87 o 
  -5  12   6        6.24       10.65     24.85 o 
  -4  12   6      206.78      190.94     16.56 o 
  -3  12   6      311.50      306.29     20.62 o 
  -2  12   6       25.00       17.11     11.98 o 
  -1  12   6      251.93      242.04     21.91 o 
   0  12   6       41.24       52.27     13.81 o 
   1  12   6        2.70       21.75     30.54 o 
   2  12   6       61.76       41.38     38.32 o 
   3  12   6      170.85      157.75     24.96 o 
   4  12   6        0.52       14.30     15.71 o 
   5  12   6      175.38      127.72     33.13 o 
   6  12   6      206.35      221.75     63.58 o 
   7  12   6       50.40       75.54     30.99 o 
 -10  13   6        0.63      -30.88     20.59 o 
  -9  13   6        0.03       34.35     35.54 o 
  -8  13   6        9.62       12.03     26.65 o 
  -7  13   6       66.19      102.92     30.23 o 
  -6  13   6       61.14       33.07     32.66 o 
  -5  13   6      134.08      104.31     22.73 o 
  -4  13   6       97.75       88.08     12.68 o 
  -3  13   6      490.39      502.43     24.86 o 
  -2  13   6       96.26       87.82     16.44 o 
  -1  13   6       44.47       44.77     27.40 o 
   0  13   6      153.76      132.82     18.13 o 
   1  13   6       23.67       28.06     21.03 o 
   2  13   6      108.13      108.47     31.78 o 
   3  13   6       64.12       45.50     30.64 o 
   4  13   6      259.65      212.30     41.40 o 
   5  13   6      449.33      411.47     50.81 o 
   6  13   6        0.00      -26.95     20.79 o 
   7  13   6        2.42      -27.89     20.53 o 
  -9  14   6        2.59       -6.60     21.61 o 
  -8  14   6       12.27       21.62     23.52 o 
  -7  14   6      109.75       60.88     24.59 o 
  -6  14   6      171.34      164.57     33.04 o 
  -5  14   6       12.80       13.55     17.16 o 
  -4  14   6       29.20       43.22     11.42 o 
  -3  14   6       10.29       26.62     11.71 o 
  -2  14   6        0.69       20.12     15.99 o 
  -1  14   6      119.54      158.07     29.80 o 
   0  14   6        0.48        2.01     13.81 o 
   1  14   6       35.01       41.65     36.65 o 
   2  14   6        1.36      -22.21     25.54 o 
   3  14   6        2.54       20.65     24.58 o 
   4  14   6       48.93       51.35     19.76 o 
   5  14   6       33.17       64.46     51.09 o 
   6  14   6        0.11       17.25     25.48 o 
   7  14   6       10.33       -5.04     23.06 o 
  -9  15   6       36.15        9.78     46.37 o 
  -8  15   6        3.70        8.37     37.48 o 
  -7  15   6       13.42       42.76     23.17 o 
  -6  15   6      122.54      152.69     33.56 o 
  -5  15   6       81.14       98.87     31.42 o 
  -4  15   6      209.27      224.37     22.36 o 
  -3  15   6      194.36      163.06     17.22 o 
  -2  15   6      127.90      124.64     19.87 o 
  -1  15   6       23.40       14.80     18.74 o 
   0  15   6      110.84       88.36     22.80 o 
   1  15   6       76.90       79.93     27.35 o 
   2  15   6      105.55       70.78     54.70 o 
   3  15   6       26.54       32.76     22.77 o 
   4  15   6       22.54       21.13     24.22 o 
   5  15   6       69.28       38.86     23.00 o 
   6  15   6      108.39      131.59     34.84 o 
   7  15   6        3.01       47.65     27.61 o 
  -9  16   6        4.35        9.48     24.82 o 
  -8  16   6        4.57       34.16     26.09 o 
  -7  16   6       12.80        7.50     28.60 o 
  -6  16   6       17.92       25.53     21.18 o 
  -5  16   6        6.32       21.44     29.71 o 
  -4  16   6       14.50        3.96     12.48 o 
  -3  16   6      181.46      201.00     19.12 o 
  -2  16   6        8.26       -9.01     13.94 o 
  -1  16   6       51.17       40.02     20.32 o 
   0  16   6       52.83       14.01     22.53 o 
   1  16   6        5.52       14.90     22.29 o 
   2  16   6       90.44       55.75     31.15 o 
   3  16   6       79.95       47.61     25.17 o 
   4  16   6       98.43      126.27     30.18 o 
   5  16   6       10.81      -17.31     20.87 o 
   6  16   6       21.22       11.30     92.18 o 
   7  16   6       20.62      -25.66     24.80 o 
  -9  17   6        5.86       41.93     44.15 o 
  -8  17   6        0.32       21.38     25.13 o 
  -7  17   6       60.30       58.81     26.77 o 
  -6  17   6      207.60      107.53     27.97 o 
  -5  17   6      133.30       86.25     25.54 o 
  -4  17   6      149.06      233.14     22.81 o 
  -3  17   6        2.98       -0.72     13.33 o 
  -2  17   6      376.54      385.75     29.94 o 
  -1  17   6       44.12       47.31     22.49 o 
   0  17   6       71.67       94.60     31.41 o 
   1  17   6       36.14       20.76     27.08 o 
   2  17   6       54.49       25.71     34.98 o 
   3  17   6      341.87      335.36     52.48 o 
   4  17   6       78.95       71.69     26.19 o 
   5  17   6       73.35       49.78     26.13 o 
   6  17   6        5.14       19.13     66.08 o 
  -8  18   6        4.15       26.27     23.73 o 
  -7  18   6        6.04       16.61     20.82 o 
  -6  18   6       80.59       68.02     25.92 o 
  -5  18   6       21.82       11.50     16.67 o 
  -4  18   6        9.13       11.75     13.69 o 
  -3  18   6      140.58      119.99     18.74 o 
  -2  18   6        1.34        8.96     13.23 o 
  -1  18   6      134.59      155.69     29.91 o 
   0  18   6      248.23      187.28     40.13 o 
   1  18   6        3.45        3.92     26.93 o 
   2  18   6       10.75       41.29     27.48 o 
   3  18   6       77.11       92.22     31.70 o 
   4  18   6       19.94      -16.00     23.53 o 
   5  18   6       30.26       44.32     23.94 o 
   6  18   6        5.36       -5.19     39.15 o 
  -8  19   6        2.76       41.07     24.43 o 
  -7  19   6        9.31       -2.66     18.65 o 
  -6  19   6        0.61       16.73     20.08 o 
  -5  19   6       68.26       94.24     26.56 o 
  -4  19   6        3.41       19.49     15.28 o 
  -3  19   6       87.69       74.54     17.41 o 
  -2  19   6       10.49       22.74     19.47 o 
  -1  19   6       12.55        4.32     25.88 o 
   0  19   6       41.01       98.73     34.36 o 
   1  19   6      104.08       61.36     48.59 o 
   2  19   6        0.67      -11.51     23.46 o 
   3  19   6        1.98       -7.87     25.54 o 
   4  19   6       48.93      105.21     45.81 o 
   5  19   6       25.40        2.53     24.68 o 
   6  19   6        8.68       42.82     27.49 o 
  -8  20   6        0.47        5.15     39.15 o 
  -7  20   6        1.41       27.08     22.81 o 
  -6  20   6        1.89       32.87     21.73 o 
  -5  20   6        1.65       74.05     25.77 o 
  -4  20   6        8.12       32.69     24.45 o 
  -3  20   6      474.79      532.35     32.17 o 
  -2  20   6       55.26       57.22     19.04 o 
  -1  20   6       95.20      116.73     33.87 o 
   0  20   6       54.50      121.13     54.42 o 
   1  20   6        5.73       -1.59     27.41 o 
   2  20   6       23.31       10.06     24.55 o 
   3  20   6        3.38        7.50     42.48 o 
   4  20   6       38.62       31.90     26.98 o 
   5  20   6       92.57       44.16     25.63 o 
   6  20   6       56.81       82.07     34.55 o 
  -8  21   6        1.33       25.82     23.42 o 
  -7  21   6        3.62      -11.75     22.81 o 
  -6  21   6        3.99        9.23     19.70 o 
  -5  21   6       33.85       46.31     22.70 o 
  -4  21   6       68.13       45.61     29.60 o 
  -3  21   6       60.02       57.89     18.68 o 
  -2  21   6        1.54      -12.27     16.49 o 
  -1  21   6       57.96       80.90     24.90 o 
   0  21   6      239.23      253.07     46.33 o 
   1  21   6      484.07      467.00     76.08 o 
   2  21   6        4.65      -34.94     23.30 o 
   3  21   6      117.81       70.36     30.29 o 
   4  21   6       14.88       17.38     25.09 o 
   5  21   6       28.42        1.24     26.67 o 
  -7  22   6       46.09       21.50     24.88 o 
  -6  22   6        3.76       16.38     21.93 o 
  -5  22   6        0.79       10.06     19.59 o 
  -4  22   6      112.96       82.73     25.81 o 
  -3  22   6        3.34       -5.92     18.58 o 
  -2  22   6        0.85        1.25     19.76 o 
  -1  22   6       33.32       36.26     21.13 o 
   0  22   6       19.17       42.71     26.10 o 
   1  22   6       33.45       55.04     35.71 o 
   2  22   6       62.45       37.17     60.53 o 
   3  22   6       10.82      -32.56     51.09 o 
   4  22   6        0.14       39.84     30.13 o 
   5  22   6        0.44       26.92     38.32 o 
  -7  23   6       11.61       -9.09     21.10 o 
  -6  23   6        0.50       24.75     23.16 o 
  -5  23   6       21.09       58.32     25.05 o 
  -4  23   6       39.43       57.71     23.74 o 
  -3  23   6        0.47      -14.77     29.25 o 
  -2  23   6        0.65       -2.07     19.54 o 
  -1  23   6       54.61       85.72     25.74 o 
   0  23   6        1.02       37.28     40.81 o 
   1  23   6      210.18      375.18     58.05 o 
   2  23   6        4.47       18.77     41.93 o 
   3  23   6       22.57       39.58     63.03 o 
   4  23   6        8.03       29.72     27.06 o 
  -6  24   6        2.98       37.45     25.48 o 
  -5  24   6       14.02       88.07     28.37 o 
  -4  24   6       13.12       23.88     23.59 o 
  -3  24   6        7.66      -64.14     42.76 o 
  -2  24   6        0.22      -13.65     19.51 o 
  -1  24   6       31.16       14.16     21.54 o 
   0  24   6       11.26       22.51     24.10 o 
   1  24   6        0.53       -4.72     24.83 o 
   2  24   6      100.87      126.17     65.53 o 
   3  24   6       77.78       90.85     59.69 o 
   4  24   6       39.68       94.31     56.64 o 
  -6  25   6       66.68       39.97     26.64 o 
  -5  25   6        1.99       37.37     24.73 o 
  -4  25   6        5.00      -19.62     19.76 o 
  -3  25   6        1.13        6.35     51.09 o 
  -2  25   6        9.10       -4.79     22.06 o 
  -1  25   6        0.42       24.35     24.08 o 
   0  25   6        4.59       23.37     23.87 o 
   1  25   6       49.13       40.75     44.70 o 
   2  25   6      161.18      244.19     52.80 o 
   3  25   6       86.40      108.12     39.93 o 
  -5  26   6       31.08       48.58     26.67 o 
  -4  26   6        1.14        8.64     23.75 o 
  -3  26   6       38.53       66.64     36.91 o 
  -2  26   6        7.24       -4.33     38.04 o 
  -1  26   6        0.00      -11.18     22.43 o 
   0  26   6        6.17       31.88     24.46 o 
   1  26   6       32.45       24.17     25.45 o 
   2  26   6       26.43       71.48     38.42 o 
   3  26   6        3.88       29.08     33.13 o 
  -4  27   6        5.16      -14.02     40.54 o 
  -3  27   6        8.65      -16.16     30.95 o 
  -2  27   6        0.27      -23.81     32.39 o 
  -1  27   6       18.21        1.89     24.87 o 
   0  27   6        3.79        7.01     24.15 o 
   1  27   6        0.06       36.12     26.79 o 
   2  27   6        1.71       11.74     26.34 o 
  -3  28   6        8.97      -45.51     32.92 o 
  -2  28   6        1.02      -47.48     31.65 o 
  -1  28   6        4.92        6.99     25.80 o 
   0  28   6        0.52      -29.27     25.90 o 
   1  28   6        0.80      -11.70     23.08 o 
  -1  29   6        1.96        7.02     26.32 o 
 -10   1   7       23.87       -9.30     23.70 o 
  -9   1   7       30.23      -11.26     41.09 o 
  -8   1   7        7.93       24.21     38.59 o 
  -7   1   7        9.94        5.24     48.87 o 
  -6   1   7       56.71      119.22     22.60 o 
  -5   1   7        6.32       17.34     22.67 o 
  -4   1   7       53.99       60.25     13.68 o 
  -3   1   7        2.61        3.60      7.13 o 
  -2   1   7      148.07      154.85     17.22 o 
  -1   1   7      639.93      752.25     30.83 o 
   0   1   7     1307.70     1300.10     67.37 o 
   1   1   7      248.33      244.24     21.54 o 
   2   1   7      719.33      693.70     40.03 o 
   3   1   7       46.91       43.48     18.35 o 
   4   1   7       19.67      -27.10     58.58 o 
   5   1   7      225.05      274.69     41.22 o 
   6   1   7        2.26       38.66     25.34 o 
   7   1   7        2.11       32.91     27.85 o 
   8   1   7        0.67       -4.72     26.30 o 
 -10   2   7       25.95       30.96     26.11 o 
  -9   2   7      146.63      197.78     40.18 o 
  -8   2   7      197.29      191.00     36.90 o 
  -7   2   7       88.84       98.01     29.06 o 
  -6   2   7       44.69       32.04     17.00 o 
  -5   2   7       31.17       21.01     14.30 o 
  -4   2   7       17.31       27.37     12.30 o 
  -3   2   7       15.93        7.21      7.25 o 
  -2   2   7      235.99      269.13     13.94 o 
  -1   2   7      125.39      132.91     12.45 o 
   0   2   7      638.69      620.50     29.82 o 
   1   2   7        3.31        2.28     11.35 o 
   2   2   7       88.25      112.24     18.89 o 
   3   2   7      186.12      233.59     28.78 o 
   4   2   7      822.44      872.44     61.84 o 
   5   2   7      564.44      643.40     55.76 o 
   6   2   7      248.47      291.45     49.14 o 
   7   2   7       51.45       -9.97     24.03 o 
   8   2   7      131.67      134.11     38.48 o 
 -10   3   7       14.63        6.13     24.98 o 
  -9   3   7       32.41       47.84     49.98 o 
  -8   3   7        1.40       16.66     20.59 o 
  -7   3   7       13.38       36.49     19.85 o 
  -6   3   7      111.88      100.29     21.93 o 
  -5   3   7       49.56       55.55     16.41 o 
  -4   3   7       63.48       46.98     13.03 o 
  -3   3   7      463.47      497.22     26.87 o 
  -2   3   7       54.29       85.88      9.96 o 
  -1   3   7     1961.45     2166.06     51.01 o 
   0   3   7        0.02       -2.19     10.15 o 
   1   3   7        4.42       -9.38     10.32 o 
   2   3   7        1.79      -11.31     12.48 o 
   3   3   7      230.07      258.70     29.37 o 
   4   3   7        0.60       -2.03     19.43 o 
   5   3   7      809.87      828.32    154.93 o 
   6   3   7      121.87       78.69     41.65 o 
   7   3   7       36.06       78.33     32.70 o 
   8   3   7       44.68       57.27     53.31 o 
 -10   4   7        0.15       13.14     24.70 o 
  -9   4   7       15.73       16.14     23.36 o 
  -8   4   7       18.97       29.27     19.45 o 
  -7   4   7        6.85       -1.73     20.67 o 
  -6   4   7        0.73       -0.82     15.36 o 
  -5   4   7        2.44      -13.49     13.02 o 
  -4   4   7      296.39      303.02     21.00 o 
  -3   4   7      519.81      568.15     29.85 o 
  -2   4   7       10.74        7.25      6.67 o 
  -1   4   7      374.48      443.58     20.14 o 
   0   4   7        1.39        6.32     10.63 o 
   1   4   7      105.74       92.31     16.61 o 
   2   4   7      659.30      712.14     34.69 o 
   3   4   7       27.52       28.29     17.15 o 
   4   4   7      852.54      855.07     62.19 o 
   5   4   7       34.12       -1.08     61.64 o 
   6   4   7      163.67      163.51     36.24 o 
   7   4   7        0.01       41.89     27.48 o 
   8   4   7        3.78       15.56     33.04 o 
 -10   5   7       17.87       16.53     20.86 o 
  -9   5   7       65.35       86.07     25.56 o 
  -8   5   7        2.48       20.04     17.71 o 
  -7   5   7       42.17       34.84     18.19 o 
  -6   5   7       20.74       21.48     15.86 o 
  -5   5   7      416.37      415.77     41.46 o 
  -4   5   7     1172.38     1115.50     44.40 o 
  -3   5   7        0.34       11.88      8.20 o 
  -2   5   7      155.38      199.72     12.99 o 
  -1   5   7      118.44      136.92     13.47 o 
   0   5   7      127.02      131.26     16.96 o 
   1   5   7       49.40       36.07     14.45 o 
   2   5   7       90.63      119.97     18.68 o 
   3   5   7       58.19       85.97     21.83 o 
   4   5   7     1180.33     1297.78     72.64 o 
   5   5   7      134.85      134.78     77.46 o 
   6   5   7        7.42      -28.34     18.89 o 
   7   5   7       66.18       98.68     30.60 o 
   8   5   7       10.34       -0.86     79.13 o 
 -10   6   7       15.29       -4.11     25.49 o 
  -9   6   7        3.23        1.89     20.19 o 
  -8   6   7       24.51        2.83     17.76 o 
  -7   6   7       43.85       54.45     20.14 o 
  -6   6   7       13.01       25.24     23.50 o 
  -5   6   7        0.35       -2.90     15.55 o 
  -4   6   7      439.31      511.16     26.03 o 
  -3   6   7      470.37      560.97     20.90 o 
  -2   6   7      303.50      298.74     15.57 o 
  -1   6   7       62.71       59.99     10.79 o 
   0   6   7       72.54       84.94     15.98 o 
   1   6   7       93.82      120.76     17.80 o 
   2   6   7      404.65      374.72     27.38 o 
   3   6   7       43.43       28.86     17.83 o 
   4   6   7       49.38       45.45     59.14 o 
   5   6   7       21.04       -3.89     20.03 o 
   6   6   7        6.85      -28.56     19.04 o 
   7   6   7        2.40        9.76     33.60 o 
   8   6   7       29.63       15.11     28.86 o 
 -10   7   7       10.69       -4.72     24.74 o 
  -9   7   7        2.13        1.04     17.22 o 
  -8   7   7       13.87       13.67     17.91 o 
  -7   7   7       55.82       64.25     29.02 o 
  -6   7   7      173.85      179.79     27.67 o 
  -5   7   7      128.21      162.93     24.63 o 
  -4   7   7      524.23      522.28     38.07 o 
  -3   7   7      182.12      240.30     18.37 o 
  -2   7   7      521.42      514.00     22.11 o 
  -1   7   7      405.54      357.61     23.89 o 
   0   7   7        4.37        1.94     11.44 o 
   1   7   7       38.92       17.65     13.41 o 
   2   7   7       12.78       24.19     15.11 o 
   3   7   7       18.25       17.04     21.27 o 
   4   7   7       11.84        4.58     26.65 o 
   5   7   7        4.61        2.52     19.45 o 
   6   7   7      107.49       64.55     67.19 o 
   7   7   7       70.95      169.70     46.92 o 
 -10   8   7       18.73      -14.15     23.73 o 
  -9   8   7        0.00       29.00     21.46 o 
  -8   8   7       52.55       48.51     25.35 o 
  -7   8   7       15.39        6.98     17.79 o 
  -6   8   7        0.77       15.03     17.88 o 
  -5   8   7        9.53       10.33     15.49 o 
  -4   8   7       45.43       81.32     19.71 o 
  -3   8   7      412.01      458.98     21.90 o 
  -2   8   7      192.67      193.31     14.39 o 
  -1   8   7       23.57       22.29     14.99 o 
   0   8   7       88.16       97.53     18.60 o 
   1   8   7        3.49      -17.38     12.36 o 
   2   8   7      138.21      102.49     21.52 o 
   3   8   7       14.45       -5.07     43.59 o 
   4   8   7        6.04       -5.80     20.37 o 
   5   8   7       40.36       42.08     42.76 o 
   6   8   7       64.72      104.05     75.52 o 
   7   8   7       35.38       28.48     26.65 o 
 -10   9   7        7.42       14.19     57.75 o 
  -9   9   7       20.09       11.49     25.12 o 
  -8   9   7       53.79       60.75     23.56 o 
  -7   9   7        0.90       13.10     17.47 o 
  -6   9   7      159.50      123.44     25.54 o 
  -5   9   7        1.42       -8.59     13.78 o 
  -4   9   7        0.88       11.98     10.66 o 
  -3   9   7      243.83      292.62     23.10 o 
  -2   9   7     1929.46     1868.04     37.11 o 
  -1   9   7      155.13      175.17     19.10 o 
   0   9   7      165.10      119.73     18.14 o 
   1   9   7      124.93      105.93     18.84 o 
   2   9   7       55.63       53.34     26.00 o 
   3   9   7      206.47      247.84     39.65 o 
   4   9   7      372.96      398.82     78.02 o 
   5   9   7       83.56      122.93     41.65 o 
   6   9   7       79.50      116.55     34.02 o 
   7   9   7       67.99       14.98     25.14 o 
 -10  10   7        3.60        0.31     24.59 o 
  -9  10   7       15.69       14.55     26.23 o 
  -8  10   7       74.93       33.32     21.28 o 
  -7  10   7       18.27        0.20     18.16 o 
  -6  10   7        0.97       -4.14     17.34 o 
  -5  10   7        3.39       13.83     14.21 o 
  -4  10   7      334.11      311.47     23.82 o 
  -3  10   7      380.58      357.93     21.27 o 
  -2  10   7      235.15      206.91     21.51 o 
  -1  10   7      365.75      369.00     33.50 o 
   0  10   7       50.77       41.49     15.26 o 
   1  10   7        4.32        1.20     12.80 o 
   2  10   7      128.42      178.87     35.26 o 
   3  10   7       26.51       50.91     24.42 o 
   4  10   7       49.33        9.27     20.28 o 
   5  10   7       47.83       73.07     27.93 o 
   6  10   7       18.31       29.41     23.73 o 
   7  10   7        0.01       53.76     29.02 o 
 -10  11   7        6.36       37.15     28.32 o 
  -9  11   7       10.21      -27.66     21.33 o 
  -8  11   7       39.06       75.68     33.04 o 
  -7  11   7        5.85       -4.57     16.64 o 
  -6  11   7      183.60      226.01     30.42 o 
  -5  11   7      198.07      202.41     26.88 o 
  -4  11   7       33.50       47.22     13.09 o 
  -3  11   7      254.56      252.27     19.49 o 
  -2  11   7      140.84      133.30     18.11 o 
  -1  11   7       24.55       13.82     13.72 o 
   0  11   7       51.04       50.47     15.37 o 
   1  11   7      134.03       88.14     34.26 o 
   2  11   7       25.35       -0.54     22.41 o 
   3  11   7      315.34      432.26     49.79 o 
   4  11   7      470.97      393.11     55.25 o 
   5  11   7        0.03      -14.78     23.88 o 
   6  11   7       13.66       11.88     25.27 o 
   7  11   7       36.32       93.22     40.81 o 
 -10  12   7        0.32        1.36     24.31 o 
  -9  12   7       49.74       36.34     25.09 o 
  -8  12   7       37.65       68.12     45.26 o 
  -7  12   7      367.76      370.97     38.18 o 
  -6  12   7      254.56      254.96     32.18 o 
  -5  12   7        5.44       -9.17     14.17 o 
  -4  12   7        1.75        6.98      9.80 o 
  -3  12   7      596.75      614.86     27.66 o 
  -2  12   7      184.42      196.52     20.54 o 
  -1  12   7      723.12      763.09     35.87 o 
   0  12   7       32.90       57.49     21.48 o 
   1  12   7        8.97        0.82     17.58 o 
   2  12   7       72.09       60.17     34.98 o 
   3  12   7       23.09       47.03     25.08 o 
   4  12   7       20.47        4.65     20.67 o 
   5  12   7       16.91       19.57     26.39 o 
   6  12   7        0.58       12.49     23.80 o 
   7  12   7        3.38       72.78     29.88 o 
  -9  13   7       30.54       48.63     51.92 o 
  -8  13   7        3.37       49.64     24.91 o 
  -7  13   7       34.42       49.66     24.73 o 
  -6  13   7       20.29        8.01     17.20 o 
  -5  13   7       75.55       78.06     32.01 o 
  -4  13   7      186.00      192.51     17.94 o 
  -3  13   7      132.03      111.43     16.42 o 
  -2  13   7      189.81      166.12     25.65 o 
  -1  13   7       25.47       51.35     16.24 o 
   0  13   7        7.08       -8.81     12.43 o 
   1  13   7       11.01       26.89     24.22 o 
   2  13   7        0.00        0.78     22.78 o 
   3  13   7       44.26       38.12     24.97 o 
   4  13   7      178.40      142.43     36.12 o 
   5  13   7       18.74        3.20     22.68 o 
   6  13   7       57.54      106.58     76.63 o 
   7  13   7       30.79       35.22     29.17 o 
  -9  14   7       12.76       10.44     23.63 o 
  -8  14   7        3.98       79.67     29.64 o 
  -7  14   7        1.93       -3.65     18.40 o 
  -6  14   7       37.81       75.31     21.64 o 
  -5  14   7       33.62        3.96     15.74 o 
  -4  14   7        7.11       18.43     10.95 o 
  -3  14   7      258.49      302.97     22.74 o 
  -2  14   7        1.71       -3.56     13.41 o 
  -1  14   7       37.15       38.55     20.20 o 
   0  14   7      104.29      145.91     28.20 o 
   1  14   7       31.49       14.23     23.22 o 
   2  14   7       24.25       13.47     23.71 o 
   3  14   7       61.39       23.20     24.71 o 
   4  14   7      139.26      176.89     66.91 o 
   5  14   7        5.58       -3.71     22.62 o 
   6  14   7       13.08      -28.38     58.86 o 
  -9  15   7        1.07      -18.28     22.41 o 
  -8  15   7        3.34       32.27     43.59 o 
  -7  15   7        1.79       34.37     28.88 o 
  -6  15   7        0.88      -22.17     14.78 o 
  -5  15   7       48.99       30.94     17.26 o 
  -4  15   7      422.25      411.08     43.22 o 
  -3  15   7       15.89       21.45     14.27 o 
  -2  15   7      220.67      169.49     24.32 o 
  -1  15   7        7.26      -16.85     13.36 o 
   0  15   7      410.14      422.48     40.06 o 
   1  15   7      269.87      255.95     72.19 o 
   2  15   7      132.78      131.38     35.62 o 
   3  15   7       62.51       93.15     30.81 o 
   4  15   7       67.09       66.91     53.03 o 
   5  15   7      119.60      215.57     44.58 o 
   6  15   7        6.87       -7.78     26.93 o 
  -9  16   7        8.79       33.28     26.06 o 
  -8  16   7        4.11       33.41     24.59 o 
  -7  16   7       72.02       32.73     31.93 o 
  -6  16   7       31.48        6.66     28.60 o 
  -5  16   7      180.68      200.44     28.49 o 
  -4  16   7       43.94       34.68     13.57 o 
  -3  16   7      154.52      143.75     22.48 o 
  -2  16   7       50.39       15.56     16.46 o 
  -1  16   7      127.23       75.31     26.02 o 
   0  16   7      656.91      656.21     46.97 o 
   1  16   7        3.45      -20.30     21.61 o 
   2  16   7      171.64      154.40     37.42 o 
   3  16   7      239.63      178.68     38.42 o 
   4  16   7       33.36       -0.84     38.59 o 
   5  16   7        0.02       11.41     24.04 o 
   6  16   7        2.12       12.31     37.21 o 
  -8  17   7       22.06       -2.32     38.87 o 
  -7  17   7        0.06       36.52     24.43 o 
  -6  17   7       79.96       38.35     57.75 o 
  -5  17   7      115.10       71.69     26.84 o 
  -4  17   7       12.28       21.43     13.88 o 
  -3  17   7      478.99      508.45     30.34 o 
  -2  17   7       89.59      106.20     28.11 o 
  -1  17   7        8.55       32.30     23.79 o 
   0  17   7      360.66      375.99     48.83 o 
   1  17   7        1.30        2.79     27.22 o 
   2  17   7      195.75      120.61     36.91 o 
   3  17   7       28.35       54.49     27.94 o 
   4  17   7        0.28        5.90     21.45 o 
   5  17   7       16.20       34.46     24.79 o 
   6  17   7       33.96      -18.44     61.08 o 
  -8  18   7        3.31       23.41     31.93 o 
  -7  18   7       24.52       41.88     24.31 o 
  -6  18   7        3.82       24.08     22.18 o 
  -5  18   7      120.66      125.21     29.17 o 
  -4  18   7        1.51        0.82     14.37 o 
  -3  18   7        4.25       -2.49     13.21 o 
  -2  18   7      276.51      313.29     36.14 o 
  -1  18   7       32.03       32.08     23.05 o 
   0  18   7      379.82      450.55     61.36 o 
   1  18   7       34.40       50.24     31.52 o 
   2  18   7      190.82      237.38    111.06 o 
   3  18   7       29.61       55.05     29.06 o 
   4  18   7       58.66      -10.01     37.48 o 
   5  18   7       50.25       44.42     40.54 o 
  -8  19   7        4.04       49.31     26.14 o 
  -7  19   7        3.28       32.53     28.60 o 
  -6  19   7        0.03      -15.09     19.20 o 
  -5  19   7       88.06      100.14     26.45 o 
  -4  19   7       10.32       11.68     16.16 o 
  -3  19   7        3.34        0.95     14.38 o 
  -2  19   7       31.61       20.33     20.64 o 
  -1  19   7      193.26      322.08     47.51 o 
   0  19   7       49.53       34.13     39.98 o 
   1  19   7       14.51       28.20     27.98 o 
   2  19   7      102.06      100.56     39.45 o 
   3  19   7       66.30       84.30     29.56 o 
   4  19   7      178.48      223.98     44.14 o 
   5  19   7        0.01       10.81     25.44 o 
  -8  20   7        0.54      -11.83     24.91 o 
  -7  20   7        5.04      -20.64     16.54 o 
  -6  20   7        4.55       -4.38     33.04 o 
  -5  20   7        0.07       35.67     21.98 o 
  -4  20   7       30.92       33.79     18.71 o 
  -3  20   7        2.99       13.97     15.60 o 
  -2  20   7        1.91        5.12     16.16 o 
  -1  20   7      282.49      264.48     59.97 o 
   0  20   7      927.96      950.72    128.27 o 
   1  20   7      458.85      465.06     57.52 o 
   2  20   7       35.43       32.95     33.33 o 
   3  20   7       47.40       41.29     29.09 o 
   4  20   7        2.72      -10.94     23.52 o 
   5  20   7       25.60       19.16     30.63 o 
  -7  21   7        1.29        9.07     22.34 o 
  -6  21   7       20.58       35.66     33.87 o 
  -5  21   7       23.72       13.78     26.65 o 
  -4  21   7       27.87       22.55     19.81 o 
  -3  21   7       23.72       26.85     16.28 o 
  -2  21   7       14.95       25.03     17.86 o 
  -1  21   7        2.00       14.07     23.02 o 
   0  21   7      100.34       54.22     34.94 o 
   1  21   7        0.10       -2.33     27.72 o 
   2  21   7       20.13       -7.00     30.41 o 
   3  21   7       11.17       52.45     29.92 o 
   4  21   7        0.00       -2.30     28.02 o 
  -7  22   7        0.22       -8.43     32.76 o 
  -6  22   7       24.02       49.92     25.15 o 
  -5  22   7        9.15       60.49     25.30 o 
  -4  22   7        7.64        9.62     18.48 o 
  -3  22   7       10.17       -9.79     20.60 o 
  -2  22   7       11.43        3.08     18.00 o 
  -1  22   7        0.54        9.43     27.61 o 
   0  22   7      121.57      183.79     63.86 o 
   1  22   7        1.13       35.98     31.08 o 
   2  22   7       17.03        5.13     36.65 o 
   3  22   7        0.10        6.34     26.64 o 
   4  22   7        1.18       54.14     32.64 o 
  -6  23   7       12.59       17.57     23.52 o 
  -5  23   7        0.96       39.26     23.52 o 
  -4  23   7        0.48        2.09     17.55 o 
  -3  23   7        7.16        1.27     22.58 o 
  -2  23   7        7.18       30.43     23.08 o 
  -1  23   7        4.99      -10.11     20.20 o 
   0  23   7       15.64       42.95     66.91 o 
   1  23   7       14.74       -4.80     34.13 o 
   2  23   7      236.03      191.15     50.24 o 
   3  23   7       87.11       90.17     76.08 o 
   4  23   7        4.38       -9.20     29.03 o 
  -6  24   7        0.27       14.19     20.63 o 
  -5  24   7       15.30       80.62     44.15 o 
  -4  24   7        5.09        7.02     18.75 o 
  -3  24   7        3.12        3.60     23.81 o 
  -2  24   7        1.97       25.41     23.31 o 
  -1  24   7       18.57       39.13     23.72 o 
   0  24   7        6.87       14.39     49.70 o 
   1  24   7       21.49       -1.31     32.13 o 
   2  24   7       38.76       58.91     38.39 o 
   3  24   7       75.25       54.28     42.76 o 
  -5  25   7       34.10       66.14     27.87 o 
  -4  25   7       20.45        0.96     64.42 o 
  -3  25   7       17.08       48.82     33.69 o 
  -2  25   7       11.24       31.48     24.93 o 
  -1  25   7        2.22       19.82     22.84 o 
   0  25   7        4.10        8.49     24.09 o 
   1  25   7        9.15      -22.19     29.44 o 
   2  25   7       26.51      131.07     47.47 o 
  -4  26   7        0.02      -55.81     37.21 o 
  -3  26   7        6.93      -23.67     51.92 o 
  -2  26   7        0.87       25.96     26.83 o 
  -1  26   7        4.92        3.53     24.28 o 
   0  26   7       15.71       34.23     30.58 o 
   1  26   7        0.67       35.09     36.39 o 
   2  26   7        3.60       17.14     35.63 o 
  -3  27   7        4.78        7.35     65.25 o 
  -2  27   7        1.57       25.86     27.49 o 
  -1  27   7        4.07        4.24     26.35 o 
   0  27   7       12.06       52.03     28.66 o 
   1  27   7        0.11       13.61     34.36 o 
 -10   0   8       66.70       28.32     36.09 o 
  -9   0   8       28.12       66.64     38.32 o 
  -8   0   8        4.95       -2.22     24.99 o 
  -7   0   8        2.35        1.19     21.58 o 
  -6   0   8        1.63       10.17     21.03 o 
  -5   0   8      582.15      573.80     98.01 o 
  -4   0   8       11.15        1.32     16.27 o 
  -3   0   8      505.12      503.35     28.35 o 
  -2   0   8       61.09       58.89     20.67 o 
  -1   0   8       94.03      119.10     38.04 o 
   0   0   8      294.62      325.68     35.13 o 
   1   0   8       43.71       46.93     21.18 o 
   2   0   8      614.55      626.71     50.82 o 
   3   0   8      359.87      349.73     44.24 o 
   4   0   8       38.38       10.55     29.99 o 
   5   0   8      451.76      514.76     78.30 o 
   6   0   8      164.52      280.43     68.86 o 
   7   0   8        7.59       -7.77     31.65 o 
 -10   1   8       16.16        5.01     23.70 o 
  -9   1   8        9.62      -14.16     18.85 o 
  -8   1   8        4.77      -14.98     18.50 o 
  -7   1   8        3.86       17.40     19.26 o 
  -6   1   8       27.44       17.97     14.92 o 
  -5   1   8      720.91      781.24     56.99 o 
  -4   1   8        2.37       10.48     11.49 o 
  -3   1   8        1.61        6.13      7.62 o 
  -2   1   8      101.75       80.44     26.19 o 
  -1   1   8      157.70      151.81     19.78 o 
   0   1   8      104.19       80.07     15.62 o 
   1   1   8       19.62        7.75     13.74 o 
   2   1   8      254.07      218.79     25.02 o 
   3   1   8      279.54      255.56     32.06 o 
   4   1   8      328.08      316.97     43.50 o 
   5   1   8       48.47       64.11     28.30 o 
   6   1   8       11.46       25.08     25.91 o 
   7   1   8        1.08       58.59     30.34 o 
 -10   2   8      147.25      110.30     66.91 o 
  -9   2   8      211.45      247.82     50.75 o 
  -8   2   8       38.98       41.71     20.54 o 
  -7   2   8       10.59       19.37     17.95 o 
  -6   2   8        9.51        2.59     21.55 o 
  -5   2   8      120.52      113.65     25.44 o 
  -4   2   8      233.68      285.96     31.18 o 
  -3   2   8       22.01       36.56      9.04 o 
  -2   2   8       13.44       22.39     12.25 o 
  -1   2   8       12.15       -7.63     10.81 o 
   0   2   8      178.50      158.12     19.65 o 
   1   2   8      100.53      143.04     21.01 o 
   2   2   8     1048.93      976.68     42.43 o 
   3   2   8     1961.42     1873.68    107.83 o 
   4   2   8      116.23      131.95     77.74 o 
   5   2   8        2.51       35.43     25.84 o 
   6   2   8        0.06       55.98     28.51 o 
   7   2   8       62.72       78.13     29.83 o 
 -10   3   8       10.32       35.60     22.90 o 
  -9   3   8       34.40       65.70     23.22 o 
  -8   3   8       76.21       26.67     20.48 o 
  -7   3   8       10.44       18.75     18.69 o 
  -6   3   8       25.79       12.87     16.74 o 
  -5   3   8       10.40       24.24     13.66 o 
  -4   3   8      122.49      184.95     40.40 o 
  -3   3   8      100.78      104.31     11.94 o 
  -2   3   8       62.66       47.98     11.37 o 
  -1   3   8        1.73      -10.03     10.03 o 
   0   3   8       82.87       58.72     17.11 o 
   1   3   8        6.83       -5.85     13.95 o 
   2   3   8      561.05      518.80     60.35 o 
   3   3   8      340.49      354.35     46.32 o 
   4   3   8       88.07       93.43     37.21 o 
   5   3   8      539.87      493.08     54.36 o 
   6   3   8      132.28      163.51     39.61 o 
   7   3   8       67.56      148.23     38.94 o 
 -10   4   8        3.05       18.20     26.21 o 
  -9   4   8      168.33      133.79     41.76 o 
  -8   4   8      125.95      126.51     27.88 o 
  -7   4   8       77.78       45.18     22.82 o 
  -6   4   8        1.52       17.83     19.12 o 
  -5   4   8      342.19      338.60     32.06 o 
  -4   4   8       12.06        5.12     11.35 o 
  -3   4   8        0.00       -0.18      8.25 o 
  -2   4   8       68.61       99.00     13.46 o 
  -1   4   8       11.31       10.83     11.36 o 
   0   4   8      101.72       96.30     23.97 o 
   1   4   8       22.58       28.78     16.86 o 
   2   4   8       36.82       18.88     14.88 o 
   3   4   8      483.84      466.82     39.36 o 
   4   4   8        6.61       32.25     31.37 o 
   5   4   8       10.59       11.31     21.55 o 
   6   4   8        4.45       10.89     24.26 o 
   7   4   8       26.84       50.09     28.55 o 
 -10   5   8        7.41       -0.98     34.78 o 
  -9   5   8       32.63       26.23     21.46 o 
  -8   5   8       90.79       36.60     21.87 o 
  -7   5   8      130.19      113.43     25.31 o 
  -6   5   8       15.27        8.17     22.94 o 
  -5   5   8        6.24       20.29     15.93 o 
  -4   5   8      279.51      269.19     22.73 o 
  -3   5   8      713.01      753.48     23.99 o 
  -2   5   8      468.10      460.09     22.44 o 
  -1   5   8       82.87       68.76     17.28 o 
   0   5   8      815.37      831.82     69.81 o 
   1   5   8       81.95       85.40     17.75 o 
   2   5   8       12.76       12.58     15.36 o 
   3   5   8       53.92        6.03     17.91 o 
   4   5   8       17.54       28.89     23.30 o 
   5   5   8      308.15      287.73     46.65 o 
   6   5   8      109.81      135.83     39.03 o 
   7   5   8        1.06       26.41     25.78 o 
 -10   6   8        4.27       -8.01     19.27 o 
  -9   6   8        1.20        1.58     26.33 o 
  -8   6   8        1.14       10.28     18.05 o 
  -7   6   8       54.92       41.56     29.43 o 
  -6   6   8        2.99       -5.07     18.05 o 
  -5   6   8        8.65        4.17     14.89 o 
  -4   6   8      203.63      203.65     21.74 o 
  -3   6   8      206.88      228.11     15.60 o 
  -2   6   8      583.62      544.28     24.65 o 
  -1   6   8       88.14       73.40     16.15 o 
   0   6   8      786.43      808.81     37.30 o 
   1   6   8      130.51      160.57     21.19 o 
   2   6   8        7.02        0.42     14.75 o 
   3   6   8      616.23      567.81    100.23 o 
   4   6   8      480.12      460.56     52.39 o 
   5   6   8       75.05       72.79     39.98 o 
   6   6   8      249.76      180.99     41.58 o 
   7   6   8        0.72       11.85     43.59 o 
 -10   7   8       16.90       57.04     29.17 o 
  -9   7   8       17.79       35.69     25.36 o 
  -8   7   8        0.00        2.85     17.94 o 
  -7   7   8       30.63       80.16     24.20 o 
  -6   7   8        6.34       10.31     17.75 o 
  -5   7   8       57.88       23.83     17.67 o 
  -4   7   8        0.01        7.93     11.49 o 
  -3   7   8       25.81       20.21      9.35 o 
  -2   7   8      430.63      442.06     23.12 o 
  -1   7   8      200.77      192.44     21.08 o 
   0   7   8      106.53      110.50     19.12 o 
   1   7   8      125.49      157.48     22.06 o 
   2   7   8      180.59      143.31     22.27 o 
   3   7   8      154.16      160.22     36.90 o 
   4   7   8      168.44      285.94     45.29 o 
   5   7   8       94.47       93.79     33.37 o 
   6   7   8       47.98       25.82     30.82 o 
   7   7   8        1.40       39.88     28.95 o 
 -10   8   8        2.90      -33.09     22.06 o 
  -9   8   8       12.71        7.15     21.30 o 
  -8   8   8       27.92       27.22     19.70 o 
  -7   8   8       12.27       36.51     20.23 o 
  -6   8   8       16.37       -5.66     16.19 o 
  -5   8   8      494.72      537.01     40.30 o 
  -4   8   8       52.56       76.45     19.19 o 
  -3   8   8        6.00        2.63      8.52 o 
  -2   8   8      103.33      143.92     16.20 o 
  -1   8   8       93.75       77.53     17.07 o 
   0   8   8        0.01        7.56     14.13 o 
   1   8   8       13.38        0.94     13.94 o 
   2   8   8        0.56       25.60     20.92 o 
   3   8   8      214.82      167.00     38.49 o 
   4   8   8       64.13      126.05     32.59 o 
   5   8   8       13.51       53.81     28.30 o 
   6   8   8       21.92       42.76     31.10 o 
   7   8   8        0.71        1.67     26.72 o 
 -10   9   8        0.31      -11.47     25.61 o 
  -9   9   8        2.53        6.54     19.65 o 
  -8   9   8        0.44        2.22     18.53 o 
  -7   9   8       89.49      148.43     27.55 o 
  -6   9   8       11.52        1.62     16.73 o 
  -5   9   8        5.72       -5.93     16.37 o 
  -4   9   8       12.50        7.64     18.09 o 
  -3   9   8       27.70        4.69     12.46 o 
  -2   9   8       28.46       26.42     11.49 o 
  -1   9   8      184.70      209.34     26.13 o 
   0   9   8       33.32       38.54     19.01 o 
   1   9   8        0.07       -3.52     13.86 o 
   2   9   8       26.12       25.25     24.65 o 
   3   9   8      270.31      336.39     63.30 o 
   4   9   8      215.13      261.65    109.95 o 
   5   9   8        5.71       15.59     50.81 o 
   6   9   8       15.20        2.28     45.53 o 
   7   9   8        3.00       13.77     29.71 o 
 -10  10   8        0.04       20.14     39.15 o 
  -9  10   8        2.07       20.10     24.80 o 
  -8  10   8        1.54       33.20     20.53 o 
  -7  10   8       45.02       53.24     34.80 o 
  -6  10   8      251.98      303.35     36.74 o 
  -5  10   8      716.14      822.10     66.68 o 
  -4  10   8      425.50      410.19     33.07 o 
  -3  10   8      224.68      220.88     19.91 o 
  -2  10   8      377.18      373.69     23.13 o 
  -1  10   8      335.97      394.54     28.48 o 
   0  10   8       41.63       11.21     14.93 o 
   1  10   8        1.07        5.98     15.31 o 
   2  10   8        2.79       23.52     24.93 o 
   3  10   8      204.05       87.38     32.98 o 
   4  10   8       45.25       26.30     36.37 o 
   5  10   8       13.59        3.23     22.67 o 
   6  10   8        2.91      -10.18     25.12 o 
  -9  11   8        8.31      -17.86     22.15 o 
  -8  11   8       23.59        0.58     17.95 o 
  -7  11   8       96.60      133.24     28.19 o 
  -6  11   8      262.50      331.64     35.36 o 
  -5  11   8       76.77       35.06     33.00 o 
  -4  11   8      746.35      617.18     63.80 o 
  -3  11   8       66.37       84.24     16.28 o 
  -2  11   8     1776.58     1771.21     50.22 o 
  -1  11   8      131.22      108.67     22.28 o 
   0  11   8       66.71       38.10     17.50 o 
   1  11   8       26.90        0.89     34.48 o 
   2  11   8       61.81       59.40     29.75 o 
   3  11   8      294.35      269.83     45.71 o 
   4  11   8       50.60       -6.74     58.03 o 
   5  11   8       13.74       -1.54     23.96 o 
   6  11   8       16.83       42.20     30.51 o 
  -9  12   8       39.36       72.97     49.98 o 
  -8  12   8        0.16        6.54     23.73 o 
  -7  12   8        1.39       11.77     17.76 o 
  -6  12   8       86.08       59.80     21.09 o 
  -5  12   8      160.33      126.25     29.23 o 
  -4  12   8      130.22      140.39     36.41 o 
  -3  12   8        0.57        3.17     21.19 o 
  -2  12   8        3.13       20.15     15.12 o 
  -1  12   8       81.48      101.77     20.56 o 
   0  12   8       55.06       49.83     18.58 o 
   1  12   8       21.68       12.37     19.81 o 
   2  12   8       25.41      -15.39     23.56 o 
   3  12   8       51.20       22.01     39.15 o 
   4  12   8       43.43       21.87     23.52 o 
   5  12   8       21.82       32.79     25.54 o 
   6  12   8       30.79       74.41     34.13 o 
  -9  13   8       11.31       22.60     43.31 o 
  -8  13   8       12.17       63.06     25.99 o 
  -7  13   8        1.49      -21.06     17.63 o 
  -6  13   8      227.19      225.47     31.15 o 
  -5  13   8       43.36       30.23     18.38 o 
  -4  13   8        4.47       19.23     14.44 o 
  -3  13   8      133.90       92.12     20.53 o 
  -2  13   8      632.34      658.92     35.76 o 
  -1  13   8       18.14       12.54     16.14 o 
   0  13   8        0.04       -7.58     18.13 o 
   1  13   8       58.93       86.55     25.36 o 
   2  13   8       57.93       19.56     24.21 o 
   3  13   8      129.60      154.14     48.03 o 
   4  13   8      125.19       81.73     30.71 o 
   5  13   8       26.07       11.27     24.88 o 
   6  13   8        0.02        8.91     24.63 o 
  -9  14   8        1.28      -16.66     23.17 o 
  -8  14   8        6.35        6.59     22.01 o 
  -7  14   8       85.00       61.39     26.88 o 
  -6  14   8       50.71       39.77     20.63 o 
  -5  14   8        6.23       35.74     18.90 o 
  -4  14   8      137.30      170.13     22.72 o 
  -3  14   8      884.64     1033.32     43.06 o 
  -2  14   8      829.42      761.29     39.33 o 
  -1  14   8      271.06      279.92     27.02 o 
   0  14   8      627.33      690.31     47.89 o 
   1  14   8        4.91      -30.42     20.28 o 
   2  14   8       58.18       11.40     28.63 o 
   3  14   8        1.66        2.39     23.22 o 
   4  14   8      116.62       92.84     34.13 o 
   5  14   8        9.87       -7.46     37.76 o 
   6  14   8        2.19      -12.18     26.42 o 
  -9  15   8       37.38       92.40     44.98 o 
  -8  15   8       42.91        4.47     23.21 o 
  -7  15   8       73.30       84.85     27.63 o 
  -6  15   8       14.07       25.79     18.42 o 
  -5  15   8        1.69       -1.76     17.51 o 
  -4  15   8       10.94       22.73     18.43 o 
  -3  15   8        6.34       -1.58     21.90 o 
  -2  15   8     1112.94     1220.45     47.59 o 
  -1  15   8     1102.78     1126.54     57.35 o 
   0  15   8      637.20      709.55     48.79 o 
   1  15   8      147.07      153.89     37.77 o 
   2  15   8      460.18      432.59     54.08 o 
   3  15   8       12.38       -6.95     26.62 o 
   4  15   8       20.01       17.32     56.36 o 
   5  15   8        6.92       -2.23     36.93 o 
   6  15   8        1.50      -18.17     25.14 o 
  -8  16   8        5.35       30.19     26.17 o 
  -7  16   8        1.34       -6.74     19.36 o 
  -6  16   8       31.07       31.80     23.48 o 
  -5  16   8       10.31       -5.16     17.12 o 
  -4  16   8       11.00       24.70     14.51 o 
  -3  16   8       33.27       38.46     18.89 o 
  -2  16   8      230.94      241.65     27.49 o 
  -1  16   8      221.99      288.69     36.22 o 
   0  16   8      185.17      263.00     36.12 o 
   1  16   8       29.83       58.97     32.02 o 
   2  16   8       35.50       26.17     28.93 o 
   3  16   8        0.90        3.43     30.17 o 
   4  16   8        0.00       24.41     27.58 o 
   5  16   8       33.82      -20.41     27.21 o 
  -8  17   8        2.08       -2.03     23.07 o 
  -7  17   8        1.16       12.88     21.21 o 
  -6  17   8        0.40        1.45     20.15 o 
  -5  17   8       11.89       11.45     17.77 o 
  -4  17   8       89.35       96.15     20.46 o 
  -3  17   8        0.09      -11.17     13.47 o 
  -2  17   8      422.81      451.61     34.20 o 
  -1  17   8        2.59       -5.54     20.68 o 
   0  17   8       80.39       92.86     55.81 o 
   1  17   8      137.17       95.88     99.68 o 
   2  17   8      145.93       68.53     32.04 o 
   3  17   8        0.03       16.66     30.81 o 
   4  17   8       47.12       41.51     28.55 o 
   5  17   8       10.23       16.73     55.25 o 
  -8  18   8       15.10       61.33     27.91 o 
  -7  18   8        0.05       41.37     26.67 o 
  -6  18   8        4.61      -13.73     18.25 o 
  -5  18   8       28.33       -3.69     15.02 o 
  -4  18   8       17.70       31.55     18.22 o 
  -3  18   8       10.91       21.07     22.20 o 
  -2  18   8        0.07       34.60     24.02 o 
  -1  18   8       47.16       90.28     27.98 o 
   0  18   8        5.95        4.72     26.42 o 
   1  18   8      160.32      175.29     40.96 o 
   2  18   8       39.48        7.11     29.60 o 
   3  18   8        4.89        7.00     27.29 o 
   4  18   8        0.34       25.12     27.22 o 
   5  18   8        9.71        4.75     22.03 o 
  -7  19   8        0.84       21.62     23.16 o 
  -6  19   8        2.61       -4.22     17.56 o 
  -5  19   8        3.06       22.76     20.61 o 
  -4  19   8       42.10       56.07     20.13 o 
  -3  19   8       85.93       47.06     21.20 o 
  -2  19   8        3.42      -15.49     29.04 o 
  -1  19   8       23.66       33.47     25.75 o 
   0  19   8      377.10      391.51     53.18 o 
   1  19   8      384.03      354.97     52.03 o 
   2  19   8      128.60       54.93     37.48 o 
   3  19   8       23.71        8.79     32.02 o 
   4  19   8       48.83       41.35     31.49 o 
  -7  20   8        2.76      -16.50     21.43 o 
  -6  20   8        4.05       22.31     21.47 o 
  -5  20   8       67.75       47.31     23.47 o 
  -4  20   8       38.73       40.95     22.22 o 
  -3  20   8        0.02       -6.46     23.16 o 
  -2  20   8       52.59       52.17     23.16 o 
  -1  20   8        1.07        8.47     29.60 o 
   0  20   8       41.03       -3.05     28.76 o 
   1  20   8       20.72       35.79     32.57 o 
   2  20   8        9.26        0.05     32.74 o 
   3  20   8        3.91       18.05     31.02 o 
   4  20   8        3.73      -14.24     26.32 o 
  -7  21   8        0.22       21.18     28.54 o 
  -6  21   8        4.14       38.77     35.82 o 
  -5  21   8        0.94        0.82     18.29 o 
  -4  21   8        0.10      -14.44     28.32 o 
  -3  21   8        1.29       12.68     18.25 o 
  -2  21   8        3.21       20.20     30.81 o 
  -1  21   8        5.81       30.67     30.43 o 
   0  21   8       32.81       59.98     35.67 o 
   1  21   8        2.01        7.32     30.37 o 
   2  21   8       99.44      128.91     48.03 o 
   3  21   8        8.74       65.04     41.81 o 
   4  21   8        0.03      -18.69     44.15 o 
  -6  22   8        0.99       13.88     22.01 o 
  -5  22   8       15.31       24.91     27.03 o 
  -4  22   8        6.10       28.88     35.54 o 
  -3  22   8        3.56       47.54     21.90 o 
  -2  22   8       13.31      -29.72     21.06 o 
  -1  22   8        0.01      -31.65     41.37 o 
   0  22   8        9.08       18.46     32.79 o 
   1  22   8        7.88       10.15     43.87 o 
   2  22   8       39.04       21.62     40.81 o 
   3  22   8        4.32       17.54     36.64 o 
  -6  23   8        6.44       14.95     26.45 o 
  -5  23   8        1.63        9.26     24.00 o 
  -4  23   8       13.21       19.99     37.21 o 
  -3  23   8        0.03       -0.23     27.80 o 
  -2  23   8        1.06       30.54     23.28 o 
  -1  23   8        1.20       33.86     27.20 o 
   0  23   8       20.57       42.29     36.70 o 
   1  23   8       45.33        1.09     33.36 o 
   2  23   8        2.30       -9.98     31.48 o 
   3  23   8        5.62      -19.27     38.50 o 
  -5  24   8        4.07       29.72     25.91 o 
  -4  24   8        2.41       11.66     33.87 o 
  -3  24   8        0.30        0.70     24.86 o 
  -2  24   8        0.02       -0.70     29.42 o 
  -1  24   8        8.50      -14.42     22.56 o 
   0  24   8        7.00       44.28     36.60 o 
   1  24   8        2.36      -25.69     36.49 o 
   2  24   8        2.04      -31.50     29.86 o 
  -4  25   8        0.01       19.44     35.54 o 
  -3  25   8       18.76       15.37     26.71 o 
  -2  25   8        1.61       19.86     26.89 o 
  -1  25   8        2.38        1.77     23.67 o 
   0  25   8        1.13       11.17     29.98 o 
   1  25   8       16.21       -4.85     45.81 o 
  -3  26   8        1.52      -16.18     29.17 o 
  -2  26   8        3.56       29.47     29.59 o 
  -1  26   8       36.13       52.18     28.33 o 
   0  26   8       19.18       34.35     69.14 o 
 -10   1   9        0.25       19.89     22.11 o 
  -9   1   9      120.67      186.56     57.73 o 
  -8   1   9        7.61      -11.56     15.74 o 
  -7   1   9       69.47       61.12     19.31 o 
  -6   1   9       12.21       -8.00     14.07 o 
  -5   1   9       12.64       14.97     21.24 o 
  -4   1   9        2.56       11.61     15.59 o 
  -3   1   9        7.76       28.89     13.45 o 
  -2   1   9       93.72       81.29     27.83 o 
  -1   1   9       19.84       32.72     15.55 o 
   0   1   9        0.62       11.82     15.07 o 
   1   1   9       55.03       42.01     17.72 o 
   2   1   9        1.62      -10.64     14.68 o 
   3   1   9      731.99      660.06     44.32 o 
   4   1   9      322.78      293.40     50.53 o 
   5   1   9        2.90       -1.21     24.16 o 
   6   1   9       28.01       37.34     48.31 o 
 -10   2   9       14.38        9.71     21.47 o 
  -9   2   9       10.03       21.66     28.27 o 
  -8   2   9        5.27        3.22     18.95 o 
  -7   2   9        7.98       15.17     25.33 o 
  -6   2   9        7.44       26.54     16.21 o 
  -5   2   9       30.10        5.25     13.37 o 
  -4   2   9       20.36       -6.83     15.64 o 
  -3   2   9       42.84       53.63     20.20 o 
  -2   2   9       70.76      105.63     17.65 o 
  -1   2   9        1.44        6.01     17.79 o 
   0   2   9      217.54      256.17     24.93 o 
   1   2   9      179.36      167.15     22.81 o 
   2   2   9       26.45       35.74     17.84 o 
   3   2   9       62.18       59.23     26.00 o 
   4   2   9       46.39       61.93     27.77 o 
   5   2   9       39.65       75.64     30.28 o 
   6   2   9       17.69       24.39     27.06 o 
 -10   3   9       85.23       47.43     24.94 o 
  -9   3   9       44.56       23.45     20.74 o 
  -8   3   9       25.87       30.78     26.77 o 
  -7   3   9       23.20       16.81     15.90 o 
  -6   3   9        4.58       21.19     19.64 o 
  -5   3   9       10.99       14.99     13.40 o 
  -4   3   9       13.96        3.26     15.28 o 
  -3   3   9       15.41        6.26     12.02 o 
  -2   3   9       64.05       76.45     16.16 o 
  -1   3   9        3.19      -18.59     15.79 o 
   0   3   9       75.67       92.52     19.72 o 
   1   3   9       25.51       34.59     15.82 o 
   2   3   9       87.52       87.01     21.51 o 
   3   3   9      749.16      720.66     78.30 o 
   4   3   9      274.13      218.81     42.41 o 
   5   3   9      161.36       87.77     30.94 o 
   6   3   9       13.50       14.25     54.14 o 
 -10   4   9        0.01       23.17     23.27 o 
  -9   4   9       39.37       15.70     21.23 o 
  -8   4   9       11.17      -19.97     21.99 o 
  -7   4   9      203.80      249.34     33.28 o 
  -6   4   9      296.77      335.76     45.02 o 
  -5   4   9       32.74       54.37     15.90 o 
  -4   4   9        0.19        6.45     16.63 o 
  -3   4   9       33.09       20.28     13.05 o 
  -2   4   9        2.74       11.15     12.55 o 
  -1   4   9       99.31       81.88     21.63 o 
   0   4   9       51.90       58.61     17.29 o 
   1   4   9       93.16       65.81     18.49 o 
   2   4   9        1.06      -21.04     14.03 o 
   3   4   9       46.53       53.48     21.61 o 
   4   4   9       90.37      107.16     44.15 o 
   5   4   9       10.20       23.18     29.43 o 
   6   4   9        0.59       30.00     26.48 o 
 -10   5   9        2.56      -28.79     19.19 o 
  -9   5   9        1.66       15.12     18.89 o 
  -8   5   9       32.34       58.18     23.34 o 
  -7   5   9      122.09       90.77     42.21 o 
  -6   5   9       38.31       39.37     17.79 o 
  -5   5   9      138.74      157.89     21.84 o 
  -4   5   9       89.57       52.71     22.78 o 
  -3   5   9       24.91       17.79     13.52 o 
  -2   5   9      419.22      493.54     29.79 o 
  -1   5   9      298.33      323.76     44.48 o 
   0   5   9      640.08      653.41     40.16 o 
   1   5   9       81.88       63.47     19.00 o 
   2   5   9        0.29       27.86     17.63 o 
   3   5   9        8.72       -4.95     25.05 o 
   4   5   9       86.06      112.64     33.74 o 
   5   5   9        6.99       10.15     24.43 o 
   6   5   9       48.70       16.66     26.54 o 
 -10   6   9        1.73       46.07     25.18 o 
  -9   6   9       10.56       18.32     19.65 o 
  -8   6   9       11.97        0.42     19.30 o 
  -7   6   9       98.64      108.51     24.91 o 
  -6   6   9      291.27      342.26     34.46 o 
  -5   6   9       92.68       55.95     16.29 o 
  -4   6   9       25.64       21.66     15.95 o 
  -3   6   9      302.76      369.63     26.42 o 
  -2   6   9       44.79       30.20     15.31 o 
  -1   6   9      254.33      213.67     34.27 o 
   0   6   9      482.96      494.32     32.78 o 
   1   6   9      759.09      706.48     38.55 o 
   2   6   9       67.37       63.80     26.37 o 
   3   6   9      296.91      273.22     45.15 o 
   4   6   9      116.81      198.40     41.42 o 
   5   6   9       30.22       16.43     22.67 o 
   6   6   9        5.58      -30.10     37.76 o 
  -9   7   9        3.79       10.32     22.52 o 
  -8   7   9       26.12      -24.49     18.60 o 
  -7   7   9      224.59      226.17     34.07 o 
  -6   7   9      469.54      577.04     42.35 o 
  -5   7   9       13.39        7.71     13.14 o 
  -4   7   9        3.75        6.47     17.02 o 
  -3   7   9        0.13        2.82     13.33 o 
  -2   7   9       87.55      103.87     19.40 o 
  -1   7   9       13.34       10.43     15.11 o 
   0   7   9      345.64      361.25     29.78 o 
   1   7   9      563.94      550.93     38.31 o 
   2   7   9      273.01      293.38     29.28 o 
   3   7   9      829.51     1084.50    106.06 o 
   4   7   9       10.55       26.77     23.10 o 
   5   7   9      106.86       48.09     40.54 o 
   6   7   9        1.39       12.68     26.11 o 
  -9   8   9        0.66        7.47     20.77 o 
  -8   8   9       20.35        2.51     21.92 o 
  -7   8   9       19.22       -1.15     19.77 o 
  -6   8   9      254.70      280.78     34.39 o 
  -5   8   9       11.63       16.76     23.71 o 
  -4   8   9       33.08       36.83     18.96 o 
  -3   8   9       42.47       18.25     14.12 o 
  -2   8   9       45.83       33.99     16.25 o 
  -1   8   9      117.68      121.87     21.68 o 
   0   8   9      323.10      334.14     29.42 o 
   1   8   9      934.26     1013.28     45.68 o 
   2   8   9      688.25      760.12     52.48 o 
   3   8   9       18.15       19.28     41.37 o 
   4   8   9       16.05       52.79     29.67 o 
   5   8   9        6.77       53.70     28.37 o 
   6   8   9       83.73        9.30     36.37 o 
  -9   9   9        3.16       18.80     22.29 o 
  -8   9   9        4.59       24.86     21.64 o 
  -7   9   9       92.74       57.23     22.03 o 
  -6   9   9        1.86       -8.68     22.07 o 
  -5   9   9      127.35      176.98     27.62 o 
  -4   9   9      654.86      574.05     40.60 o 
  -3   9   9      436.80      476.76     26.86 o 
  -2   9   9      425.40      501.82     47.77 o 
  -1   9   9      369.56      325.06     28.28 o 
   0   9   9      118.53       73.32     18.73 o 
   1   9   9      398.97      451.69     33.39 o 
   2   9   9        7.35        9.20     24.66 o 
   3   9   9      158.05      106.58     38.04 o 
   4   9   9       40.11       19.42     30.26 o 
   5   9   9        5.26      -29.22     19.48 o 
   6   9   9       12.43       15.19     29.60 o 
  -9  10   9       13.28       45.75     25.57 o 
  -8  10   9       31.67       30.26     38.15 o 
  -7  10   9       26.00       26.90     19.70 o 
  -6  10   9        1.37       23.96     18.46 o 
  -5  10   9      265.53      232.55     38.87 o 
  -4  10   9      699.85      763.14     46.12 o 
  -3  10   9     1247.75     1308.52     40.52 o 
  -2  10   9     2084.01     2214.01     79.75 o 
  -1  10   9        5.86       14.82     16.86 o 
   0  10   9       37.12       21.46     17.99 o 
   1  10   9      168.21      187.36     31.99 o 
   2  10   9        5.23       16.19     26.50 o 
   3  10   9      107.92      128.54     38.47 o 
   4  10   9        0.02       32.52     25.58 o 
   5  10   9      143.57      230.98     46.25 o 
   6  10   9        6.45       44.54     30.02 o 
  -9  11   9        0.87       31.75     26.79 o 
  -8  11   9        0.02        1.06     21.15 o 
  -7  11   9        1.29       -9.71     18.48 o 
  -6  11   9       39.13       18.59     30.30 o 
  -5  11   9       35.27       13.05     24.55 o 
  -4  11   9      785.28      906.96     50.24 o 
  -3  11   9      437.77      439.95     27.38 o 
  -2  11   9       77.07      115.87     21.50 o 
  -1  11   9     1201.64     1352.80     49.27 o 
   0  11   9      113.43       92.40     23.56 o 
   1  11   9      206.87      175.42     31.69 o 
   2  11   9      169.34      177.83     42.27 o 
   3  11   9        3.86       39.02     30.04 o 
   4  11   9       16.48        5.78     35.54 o 
   5  11   9        1.85       12.18     26.48 o 
   6  11   9        7.30       45.99     32.53 o 
  -9  12   9        4.94       -2.31     22.59 o 
  -8  12   9        1.51       -1.03     19.45 o 
  -7  12   9       64.05      -17.71     30.35 o 
  -6  12   9       63.14       67.60     22.00 o 
  -5  12   9        2.44       36.54     26.06 o 
  -4  12   9        0.39        8.38     17.73 o 
  -3  12   9      900.01      941.09     59.74 o 
  -2  12   9       80.10       66.65     19.21 o 
  -1  12   9       74.65       49.73     19.23 o 
   0  12   9       27.45       14.68     22.97 o 
   1  12   9       82.47       90.38     27.47 o 
   2  12   9        0.00      -15.87     21.78 o 
   3  12   9       10.01       -4.49     27.27 o 
   4  12   9       27.27       86.62     33.87 o 
   5  12   9        4.91       17.37     29.32 o 
  -9  13   9        3.19       19.82     37.21 o 
  -8  13   9       29.03       17.14     26.33 o 
  -7  13   9       29.78        7.32     20.12 o 
  -6  13   9       29.21       11.25     18.61 o 
  -5  13   9        6.10       28.24     23.61 o 
  -4  13   9       27.21       -1.28     42.20 o 
  -3  13   9      347.52      301.86     25.30 o 
  -2  13   9      215.12      217.99     26.72 o 
  -1  13   9      191.39      119.50     23.72 o 
   0  13   9      189.36      168.89     32.13 o 
   1  13   9        2.99       -6.60     21.87 o 
   2  13   9      280.97      274.68     47.04 o 
   3  13   9       13.87      -12.88     37.76 o 
   4  13   9       68.90       40.62     27.18 o 
   5  13   9       40.47       63.45     31.56 o 
  -8  14   9       17.64       -7.50     22.27 o 
  -7  14   9        5.36       46.12     21.75 o 
  -6  14   9       39.01       23.81     21.46 o 
  -5  14   9        9.24       22.95     26.79 o 
  -4  14   9        7.64       14.75     23.08 o 
  -3  14   9        9.32       -3.82     14.35 o 
  -2  14   9       42.75       18.35     17.34 o 
  -1  14   9      653.69      733.61     54.99 o 
   0  14   9       19.31      -24.24     28.19 o 
   1  14   9        5.23      -18.56     24.80 o 
   2  14   9      117.79      226.73     85.79 o 
   3  14   9        1.77        1.63     29.88 o 
   4  14   9       59.92       14.57     28.41 o 
   5  14   9        3.12      -13.58     26.30 o 
  -8  15   9        1.05       42.34     28.81 o 
  -7  15   9        4.17       -7.50     23.17 o 
  -6  15   9       89.78       84.47     23.91 o 
  -5  15   9       10.35       18.61     73.58 o 
  -4  15   9        6.32       23.36     53.03 o 
  -3  15   9      110.36      119.69     25.74 o 
  -2  15   9        9.44       -1.83     21.69 o 
  -1  15   9        0.17        9.77     23.22 o 
   0  15   9       32.18       52.28     24.83 o 
   1  15   9       18.01       -8.27     25.56 o 
   2  15   9       18.96      -11.20     27.63 o 
   3  15   9        8.82       24.19     30.08 o 
   4  15   9        9.44      -20.18     41.37 o 
   5  15   9        6.31      -13.59     26.67 o 
  -8  16   9        3.68       21.23     25.91 o 
  -7  16   9        0.92        0.35     49.98 o 
  -6  16   9        1.96       25.66     19.61 o 
  -5  16   9        6.73        1.67     34.71 o 
  -4  16   9       28.37       50.58     41.09 o 
  -3  16   9        9.20       25.78     16.51 o 
  -2  16   9       37.52       21.46     18.11 o 
  -1  16   9        0.00       -1.30     22.34 o 
   0  16   9        1.51      -13.66     24.66 o 
   1  16   9       10.19       14.25     28.20 o 
   2  16   9       12.89      -11.66     29.35 o 
   3  16   9       39.99       35.94     34.94 o 
   4  16   9        0.15       34.77     33.87 o 
  -8  17   9        0.28       24.09     25.88 o 
  -7  17   9        0.64        4.97     19.92 o 
  -6  17   9        6.24       -0.56     28.32 o 
  -5  17   9      138.75      169.34     39.19 o 
  -4  17   9        2.00        4.27     21.56 o 
  -3  17   9      179.51      243.80     26.27 o 
  -2  17   9        0.53      -20.87     20.59 o 
  -1  17   9       78.15       10.38     30.06 o 
   0  17   9      174.26      167.74     34.80 o 
   1  17   9        4.03       55.59     39.43 o 
   2  17   9       13.61       10.97     29.21 o 
   3  17   9        7.82       -0.82     30.44 o 
   4  17   9        3.66      -15.44     26.38 o 
  -7  18   9        1.26       -0.73     22.29 o 
  -6  18   9       18.74       47.20     36.09 o 
  -5  18   9        0.36       10.86     24.96 o 
  -4  18   9        9.56       19.35     22.08 o 
  -3  18   9        0.41       -0.31     14.49 o 
  -2  18   9       18.30       -5.80     22.13 o 
  -1  18   9        9.41        3.51     21.01 o 
   0  18   9       38.86      -11.00     27.77 o 
   1  18   9        3.22      -10.22     39.70 o 
   2  18   9       85.81       95.74     41.03 o 
   3  18   9        2.61       29.28     33.22 o 
   4  18   9        1.37       27.61     30.60 o 
  -7  19   9        0.42      -23.68     22.58 o 
  -6  19   9        0.22      -28.32     30.54 o 
  -5  19   9        0.22        2.08     24.71 o 
  -4  19   9        0.59       13.80     22.50 o 
  -3  19   9       25.84       30.33     18.73 o 
  -2  19   9        7.67      -16.65     28.79 o 
  -1  19   9       21.68       11.88     29.63 o 
   0  19   9        2.93      -16.48     28.07 o 
   1  19   9       56.33       21.61     32.76 o 
   2  19   9       10.61       12.14     33.16 o 
   3  19   9       10.98        5.86     34.31 o 
  -6  20   9        2.14       28.32     38.87 o 
  -5  20   9        0.10       22.21     33.87 o 
  -4  20   9        0.03       22.57     25.68 o 
  -3  20   9        1.29        8.21     20.52 o 
  -2  20   9        3.24      -11.65     23.08 o 
  -1  20   9       17.39       13.53     25.03 o 
   0  20   9       87.72      126.43     41.75 o 
   1  20   9       60.83       66.78     40.00 o 
   2  20   9        0.46       22.63     31.48 o 
   3  20   9        0.78       15.53     33.76 o 
  -6  21   9        0.62       26.10     40.54 o 
  -5  21   9        0.11       -7.77     36.09 o 
  -4  21   9        0.45      -18.97     21.45 o 
  -3  21   9        0.24      -28.51     28.76 o 
  -2  21   9        0.18       17.87     25.89 o 
  -1  21   9        0.14       23.09     33.83 o 
   0  21   9        2.09      -40.22     26.82 o 
   1  21   9        0.04       21.48     34.84 o 
   2  21   9       13.01       41.93     40.05 o 
  -5  22   9        2.71       68.30     41.09 o 
  -4  22   9        0.20       69.97     36.65 o 
  -3  22   9        2.55        1.36     39.70 o 
  -2  22   9        0.04       49.10     27.58 o 
  -1  22   9        3.14      -27.65     55.53 o 
   0  22   9       16.44      -17.45     32.81 o 
   1  22   9       15.12        1.46     34.15 o 
   2  22   9        2.37        0.19     47.76 o 
  -5  23   9        1.48       59.97     39.98 o 
  -4  23   9        8.61       13.33     32.21 o 
  -3  23   9        1.57       42.57     38.33 o 
  -2  23   9        2.03       18.15     24.56 o 
  -1  23   9        4.52       -8.33     33.60 o 
   0  23   9        0.03       -9.99     32.57 o 
   1  23   9        1.93      -20.48     48.31 o 
  -4  24   9        1.97       62.19     38.32 o 
  -3  24   9        0.09       11.11     54.97 o 
  -2  24   9        1.12       32.25     42.79 o 
  -1  24   9        3.03       18.57     28.00 o 
   0  24   9        0.57       38.60     43.04 o 
  -2  25   9        0.41       53.05     26.99 o 
  -1  25   9       33.78       22.93     42.20 o 
  -9   0  10      279.92      307.84     50.58 o 
  -8   0  10      181.19      120.20     53.03 o 
  -7   0  10      176.67      227.74     40.79 o 
  -6   0  10       67.89       34.98     38.32 o 
  -5   0  10      302.23      289.31     64.42 o 
  -4   0  10       83.04      133.27     42.76 o 
  -3   0  10       44.60       14.99     31.10 o 
  -2   0  10        2.97        6.64     19.59 o 
  -1   0  10        9.54       -0.70     23.40 o 
   0   0  10      291.57      278.10     60.81 o 
   1   0  10        0.01       17.82     21.35 o 
   2   0  10      103.67      110.78     32.53 o 
   3   0  10       26.85       -7.49     22.12 o 
   4   0  10        8.94       27.77     40.54 o 
   5   0  10       49.79       -9.44     38.32 o 
   6   0  10       22.37       46.65     47.20 o 
  -9   1  10        4.21      -25.20     16.81 o 
  -8   1  10       16.14       22.71     19.00 o 
  -7   1  10       45.52       33.76     21.72 o 
  -6   1  10        0.00        9.99     23.75 o 
  -5   1  10       24.45       32.19     25.48 o 
  -4   1  10      108.07      146.54     58.03 o 
  -3   1  10      159.12      241.14     51.09 o 
  -2   1  10       65.16       78.10     18.15 o 
  -1   1  10        0.66       25.74     17.11 o 
   0   1  10       30.15        5.29     16.68 o 
   1   1  10       74.37       75.27     20.24 o 
   2   1  10        8.77      -21.43     14.29 o 
   3   1  10       30.57       65.17     22.60 o 
   4   1  10        9.05       42.40     29.32 o 
   5   1  10       70.45       46.14     27.73 o 
   6   1  10       43.26       21.26     33.04 o 
  -9   2  10       70.36       75.56     23.00 o 
  -8   2  10      269.57      244.62     31.31 o 
  -7   2  10       48.10       29.11     19.44 o 
  -6   2  10        0.18        3.61     19.72 o 
  -5   2  10        0.63       10.00     33.60 o 
  -4   2  10        0.89       36.23     24.80 o 
  -3   2  10        2.61        4.53     18.18 o 
  -2   2  10       15.25      -11.59     15.79 o 
  -1   2  10       31.26       20.86     15.32 o 
   0   2  10       30.10       40.14     19.11 o 
   1   2  10       96.05       88.68     20.57 o 
   2   2  10        0.04        9.41     17.04 o 
   3   2  10       15.16       50.87     22.27 o 
   4   2  10        9.53       23.53     28.77 o 
   5   2  10       22.94       18.24     25.45 o 
   6   2  10        0.18       30.46     31.91 o 
  -9   3  10        1.81       17.07     19.68 o 
  -8   3  10       15.24       42.57     25.65 o 
  -7   3  10       33.27       43.80     19.72 o 
  -6   3  10       71.44      105.13     26.26 o 
  -5   3  10       37.07       43.75     27.03 o 
  -4   3  10       25.98        1.39     30.26 o 
  -3   3  10      334.51      317.14     41.93 o 
  -2   3  10        5.16        7.15     13.82 o 
  -1   3  10       56.71       73.99     31.98 o 
   0   3  10       20.82        5.45     13.76 o 
   1   3  10       81.37       77.02     20.22 o 
   2   3  10       60.10       66.51     21.88 o 
   3   3  10       39.75       22.70     21.25 o 
   4   3  10        6.46      -12.82     24.65 o 
   5   3  10        0.08       42.18     27.85 o 
  -9   4  10        0.65       -4.22     21.31 o 
  -8   4  10        0.31        0.80     17.39 o 
  -7   4  10        0.00        1.04     17.73 o 
  -6   4  10      428.46      430.75     39.15 o 
  -5   4  10      352.57      328.74     45.32 o 
  -4   4  10       24.92       55.05     23.99 o 
  -3   4  10      169.04      219.85     38.54 o 
  -2   4  10       19.11       15.50     19.16 o 
  -1   4  10       38.72       63.77     17.13 o 
   0   4  10       56.75       71.93     18.97 o 
   1   4  10       58.95       74.88     20.19 o 
   2   4  10      225.20      213.28     31.11 o 
   3   4  10       69.16       47.17     28.54 o 
   4   4  10       67.92       56.43     31.08 o 
   5   4  10       11.54       50.93     28.32 o 
  -9   5  10        4.27       10.59     21.64 o 
  -8   5  10       13.79       11.28     18.48 o 
  -7   5  10       17.92       51.10     19.15 o 
  -6   5  10      215.10      149.67     28.07 o 
  -5   5  10      344.76      372.51     50.53 o 
  -4   5  10       41.06       30.94     32.21 o 
  -3   5  10      119.83       93.74     29.61 o 
  -2   5  10       73.78       73.23     18.76 o 
  -1   5  10       10.32       17.19     15.41 o 
   0   5  10       55.97       65.57     18.83 o 
   1   5  10        3.10        7.54     16.76 o 
   2   5  10      199.29      222.72     31.35 o 
   3   5  10       95.68       97.76     34.36 o 
   4   5  10        2.23        8.79     26.11 o 
   5   5  10       89.54       84.64     33.43 o 
  -9   6  10       29.39       31.16     22.89 o 
  -8   6  10       10.39       -9.69     20.09 o 
  -7   6  10      153.56      120.28     22.43 o 
  -6   6  10       61.08       55.38     21.86 o 
  -5   6  10      108.29      162.15     35.54 o 
  -4   6  10       48.49       57.59     26.81 o 
  -3   6  10      150.47      130.47     34.25 o 
  -2   6  10       32.57       50.85     18.24 o 
  -1   6  10       66.48       72.79     28.45 o 
   0   6  10        0.92        6.46     15.87 o 
   1   6  10      323.11      304.11     31.28 o 
   2   6  10      301.77      345.99     32.77 o 
   3   6  10       28.86       16.25     27.08 o 
   4   6  10       42.55        4.60     29.16 o 
   5   6  10       14.05      -21.80     22.51 o 
  -9   7  10        0.27      -10.45     26.86 o 
  -8   7  10       52.02       82.24     26.77 o 
  -7   7  10       14.83       -6.38     35.26 o 
  -6   7  10       24.18        4.27     26.40 o 
  -5   7  10       65.19       74.93     30.26 o 
  -4   7  10       46.48       40.50     25.48 o 
  -3   7  10      148.71      256.67     41.00 o 
  -2   7  10        1.24       -2.86     15.00 o 
  -1   7  10       80.14       90.65     19.98 o 
   0   7  10       29.34       26.50     17.96 o 
   1   7  10      279.60      253.14     29.84 o 
   2   7  10       37.86       54.68     24.58 o 
   3   7  10        3.27      -17.62     38.32 o 
   4   7  10        8.27        8.72     34.49 o 
   5   7  10       14.30       56.85     79.96 o 
  -9   8  10        1.35        3.07     30.70 o 
  -8   8  10        0.32        5.58     20.17 o 
  -7   8  10       99.11      114.07     35.18 o 
  -6   8  10       11.15        8.62     17.71 o 
  -5   8  10       16.40      -22.19     25.82 o 
  -4   8  10       85.83       99.28     29.28 o 
  -3   8  10        0.20       17.45     27.77 o 
  -2   8  10       30.81       26.49     19.08 o 
  -1   8  10       92.64       95.89     28.21 o 
   0   8  10       40.62       45.28     20.05 o 
   1   8  10        0.00      -10.03     16.15 o 
   2   8  10        8.69       10.68     22.46 o 
   3   8  10       72.56       42.14     33.88 o 
   4   8  10        3.59      -35.62     29.64 o 
   5   8  10        4.93      -12.72     23.42 o 
  -9   9  10        1.70       16.42     25.60 o 
  -8   9  10       12.26       16.08     19.72 o 
  -7   9  10        7.14       31.29     40.81 o 
  -6   9  10        1.75       11.70     18.32 o 
  -5   9  10       35.82       65.98     23.68 o 
  -4   9  10       40.13       39.34     23.97 o 
  -3   9  10       91.57      138.71     26.74 o 
  -2   9  10      199.89      166.00     28.29 o 
  -1   9  10        5.96        4.59     16.16 o 
   0   9  10       19.19        8.07     17.34 o 
   1   9  10      120.27      146.65     29.72 o 
   2   9  10      106.97       78.88     27.06 o 
   3   9  10        1.02        0.95     27.58 o 
   4   9  10       12.19       14.65     30.78 o 
   5   9  10        0.65       33.38     30.28 o 
  -9  10  10        0.05       22.60     22.80 o 
  -8  10  10        6.43       50.35     26.17 o 
  -7  10  10       51.48       87.58     33.83 o 
  -6  10  10       34.13       -2.85     25.75 o 
  -5  10  10       13.54        4.17     28.86 o 
  -4  10  10       31.66       31.71     39.70 o 
  -3  10  10        5.31       19.05     19.85 o 
  -2  10  10      597.44      563.91     36.02 o 
  -1  10  10      582.53      609.44     38.34 o 
   0  10  10      229.47      204.68     27.41 o 
   1  10  10      164.57      177.28     47.41 o 
   2  10  10        2.55        0.04     27.77 o 
   3  10  10        0.01        7.16     30.41 o 
   4  10  10        1.99       10.72     29.96 o 
   5  10  10        0.00        4.41     27.70 o 
  -8  11  10        1.21       -7.35     28.96 o 
  -7  11  10       38.19        6.97     27.12 o 
  -6  11  10        2.89       24.86     27.43 o 
  -5  11  10       55.25       42.28     27.64 o 
  -4  11  10        1.28       25.95     22.69 o 
  -3  11  10       28.17       40.00     19.83 o 
  -2  11  10       17.23       28.31     17.39 o 
  -1  11  10      830.82      876.52     44.33 o 
   0  11  10       64.90       74.30     29.87 o 
   1  11  10       28.58       28.89     20.78 o 
   2  11  10        0.02       -1.85     26.96 o 
   3  11  10       60.35       95.47     37.20 o 
   4  11  10       22.54       52.49     35.31 o 
   5  11  10        0.61       22.31     34.32 o 
  -8  12  10       29.20       44.51     29.30 o 
  -7  12  10        0.01       -8.03     25.82 o 
  -6  12  10       24.93       -2.42     24.89 o 
  -5  12  10       16.53        6.20     19.29 o 
  -4  12  10        3.83       32.25     30.26 o 
  -3  12  10        0.05       41.63     21.29 o 
  -2  12  10      105.66      127.71     33.19 o 
  -1  12  10      353.13      334.17     31.23 o 
   0  12  10      124.85      105.75     41.69 o 
   1  12  10        8.14       11.98     22.46 o 
   2  12  10        0.01        0.96     44.42 o 
   3  12  10       71.93       88.93     41.88 o 
   4  12  10       24.72       34.73     35.10 o 
  -8  13  10        2.02        9.43     32.24 o 
  -7  13  10        1.34       -5.70     25.88 o 
  -6  13  10        2.17       44.15     30.44 o 
  -5  13  10       22.14       49.33     21.08 o 
  -4  13  10        0.64      -19.77     19.29 o 
  -3  13  10      174.85      174.45     29.97 o 
  -2  13  10       49.68       29.60     19.39 o 
  -1  13  10        5.43       31.21     21.15 o 
   0  13  10       29.41       -5.28     24.02 o 
   1  13  10       11.47       15.90     23.41 o 
   2  13  10       36.49       26.32     30.55 o 
   3  13  10      178.58      195.64     47.12 o 
   4  13  10       25.23      -18.87     41.37 o 
  -8  14  10       10.27       -8.88     35.54 o 
  -7  14  10        0.13       23.00     42.76 o 
  -6  14  10       23.77       55.09     29.35 o 
  -5  14  10        3.87        4.57     26.15 o 
  -4  14  10        8.37       62.40     28.54 o 
  -3  14  10      227.88      205.21     31.72 o 
  -2  14  10       21.19       41.75     20.91 o 
  -1  14  10        8.15       14.79     24.04 o 
   0  14  10       57.33       31.75     28.29 o 
   1  14  10        0.17       -2.18     22.51 o 
   2  14  10       94.21       74.50     33.74 o 
   3  14  10        1.56       10.99     28.41 o 
   4  14  10       34.97       29.21     34.23 o 
  -8  15  10        2.31       22.77     38.87 o 
  -7  15  10        2.53        1.85     51.64 o 
  -6  15  10        0.39        4.04     25.88 o 
  -5  15  10        6.70      -13.76     49.42 o 
  -4  15  10      132.86      149.80     37.95 o 
  -3  15  10      429.18      430.72     40.86 o 
  -2  15  10       30.66       22.36     19.38 o 
  -1  15  10        4.54      -12.67     20.10 o 
   0  15  10        7.04       22.49     23.51 o 
   1  15  10        3.92      -21.74     27.18 o 
   2  15  10      101.83       34.83     34.71 o 
   3  15  10        0.30       17.71     30.60 o 
   4  15  10        0.01       46.84     37.34 o 
  -7  16  10        0.10       13.88     39.43 o 
  -6  16  10        0.01       -9.46     54.97 o 
  -5  16  10       65.12       28.25     28.15 o 
  -4  16  10       86.01       38.54     26.81 o 
  -3  16  10       74.02      127.50     29.32 o 
  -2  16  10       26.35        3.26     22.38 o 
  -1  16  10       21.68       11.40     24.80 o 
   0  16  10        3.94      -33.60     22.40 o 
   1  16  10       29.40       -0.61     38.04 o 
   2  16  10        7.76      -14.86     29.60 o 
   3  16  10       14.93       -5.38     34.15 o 
  -7  17  10        0.15       -4.44     38.87 o 
  -6  17  10        4.16       41.15     32.56 o 
  -5  17  10       11.66        0.98     61.92 o 
  -4  17  10      132.27      125.74     35.54 o 
  -3  17  10       67.52       52.04     23.22 o 
  -2  17  10        1.82       29.16     24.78 o 
  -1  17  10        2.19        7.39     23.55 o 
   0  17  10        1.06        9.25     25.55 o 
   1  17  10        4.03       18.49     31.48 o 
   2  17  10        9.15       24.13     33.08 o 
   3  17  10        8.17       74.51     39.93 o 
  -6  18  10        3.64       57.20     43.87 o 
  -5  18  10        5.20       10.81     28.92 o 
  -4  18  10       82.73       65.14     34.47 o 
  -3  18  10        4.82       53.03     35.34 o 
  -2  18  10        9.04       -7.33     24.73 o 
  -1  18  10       17.30       13.73     24.37 o 
   0  18  10       38.76       30.50     85.79 o 
   1  18  10       42.77      -47.99     39.43 o 
   2  18  10        0.20      -11.21     30.43 o 
   3  18  10        1.96       -0.30     30.77 o 
  -6  19  10        2.27      -10.55     35.54 o 
  -5  19  10        2.55      -19.96     29.28 o 
  -4  19  10        3.21       50.02     23.39 o 
  -3  19  10        5.10      -27.88     45.81 o 
  -2  19  10       18.91      -13.12     23.77 o 
  -1  19  10        2.09       25.10     26.88 o 
   0  19  10       18.44       35.95     33.53 o 
   1  19  10        2.57        0.11     30.60 o 
   2  19  10        2.00      -37.85     41.09 o 
  -5  20  10        0.49       10.21     29.89 o 
  -4  20  10        1.97       49.93     32.21 o 
  -3  20  10        5.14      -36.65     45.53 o 
  -2  20  10        6.00       -1.86     27.12 o 
  -1  20  10        3.37        1.30     49.69 o 
   0  20  10        0.10      -10.36     29.83 o 
   1  20  10       38.47        6.50     51.09 o 
   2  20  10       10.89       12.62     32.76 o 
  -5  21  10        0.04      102.18     42.76 o 
  -4  21  10        2.81       87.21     31.45 o 
  -3  21  10        0.17      -21.10     47.20 o 
  -2  21  10        2.16      -15.31     26.78 o 
  -1  21  10        8.79        6.01     33.66 o 
   0  21  10        3.06       11.94     69.41 o 
   1  21  10       13.36        9.72     44.70 o 
  -4  22  10        0.02       -7.56     33.32 o 
  -3  22  10        0.01      -59.14     39.43 o 
  -2  22  10        0.00      -13.13     27.48 o 
  -1  22  10        7.22      -30.92     30.68 o 
   0  22  10        8.85      -16.68     35.14 o 
  -3  23  10        1.31       -0.56     53.86 o 
  -2  23  10        1.55       70.69     36.02 o 
  -1  23  10        0.20       14.54     36.26 o 
  -9   1  11       34.12       34.15     22.93 o 
  -8   1  11      133.66       73.14     34.38 o 
  -7   1  11      123.35       83.18     40.54 o 
  -6   1  11       74.85       37.80     30.55 o 
  -5   1  11       44.35       55.90     28.92 o 
  -4   1  11       68.58      117.99     31.13 o 
  -3   1  11       40.17       58.43     26.48 o 
  -2   1  11       54.65       44.26     17.22 o 
  -1   1  11        0.60      -17.41     11.61 o 
   0   1  11        0.00      -12.55     13.96 o 
   1   1  11       24.16       13.17     16.99 o 
   2   1  11       63.38       88.81     22.43 o 
   3   1  11      128.48       71.10     36.23 o 
   4   1  11        5.34       37.12     30.95 o 
   5   1  11        9.78       35.10     32.18 o 
  -9   2  11       15.70       17.63     22.43 o 
  -8   2  11        0.05      -18.38     28.46 o 
  -7   2  11        0.22      -36.35     25.54 o 
  -6   2  11        7.49        0.22     22.43 o 
  -5   2  11       59.50      130.16     35.61 o 
  -4   2  11       23.61       49.13     25.38 o 
  -3   2  11      140.96      172.05     46.37 o 
  -2   2  11       13.78       29.57     16.82 o 
  -1   2  11       28.33       25.19     19.82 o 
   0   2  11       12.50        8.61     15.49 o 
   1   2  11       46.77       53.36     20.44 o 
   2   2  11        7.60       33.13     19.18 o 
   3   2  11       52.88       24.62     25.87 o 
   4   2  11       65.24      144.79     49.14 o 
   5   2  11        0.57       32.34     30.04 o 
  -9   3  11       12.55        5.33     24.58 o 
  -8   3  11       20.96        4.24     31.23 o 
  -7   3  11        0.09        4.23     28.11 o 
  -6   3  11       27.55        1.75     24.43 o 
  -5   3  11       15.25       27.72     25.17 o 
  -4   3  11       15.31       -2.71     28.60 o 
  -3   3  11        2.25       -6.08     20.41 o 
  -2   3  11      156.60      134.26     22.56 o 
  -1   3  11       20.66       14.54     16.33 o 
   0   3  11        0.72       24.35     16.36 o 
   1   3  11       22.93       29.12     17.45 o 
   2   3  11       72.33       59.62     21.76 o 
   3   3  11        0.90       23.27     35.82 o 
   4   3  11        1.33       47.98     31.86 o 
   5   3  11       20.94      -16.35     25.27 o 
  -9   4  11       32.46       75.44     30.87 o 
  -8   4  11       48.09       31.33     32.87 o 
  -7   4  11        3.58       15.99     27.75 o 
  -6   4  11       44.27       60.43     28.42 o 
  -5   4  11        0.59      -18.87     21.35 o 
  -4   4  11       90.47       28.67     32.49 o 
  -3   4  11        2.10       11.97     30.26 o 
  -2   4  11      349.70      342.72     30.71 o 
  -1   4  11        0.72        1.85     17.63 o 
   0   4  11       60.62       31.06     17.55 o 
   1   4  11      117.02       91.88     29.26 o 
   2   4  11       25.57       55.08     20.14 o 
   3   4  11        0.27       11.32     26.89 o 
   4   4  11       54.12       54.47     35.21 o 
  -9   5  11       31.01        6.21     28.51 o 
  -8   5  11       22.35       44.29     24.42 o 
  -7   5  11        7.48       10.05     43.59 o 
  -6   5  11       13.23       33.96     29.43 o 
  -5   5  11       36.63       28.50     23.77 o 
  -4   5  11       18.00       24.79     25.88 o 
  -3   5  11      256.43      315.44     46.82 o 
  -2   5  11       10.84      -16.04     15.00 o 
  -1   5  11       19.14       27.27     16.96 o 
   0   5  11       29.20       32.78     17.36 o 
   1   5  11        3.16       48.95     19.17 o 
   2   5  11       11.17        1.72     17.24 o 
   3   5  11        1.29       10.62     35.82 o 
   4   5  11       18.33       20.34     31.74 o 
  -9   6  11        3.32       59.40     28.03 o 
  -8   6  11       14.92       34.44     26.14 o 
  -7   6  11        1.61       20.19     25.44 o 
  -6   6  11        2.00        7.67     24.04 o 
  -5   6  11        3.36        9.40     20.77 o 
  -4   6  11        1.45       -2.38     23.70 o 
  -3   6  11       67.05      100.97     30.28 o 
  -2   6  11        1.76        7.51     15.07 o 
  -1   6  11       96.42      100.89     21.43 o 
   0   6  11        9.21       27.84     17.96 o 
   1   6  11        7.98       44.76     24.94 o 
   2   6  11        6.20       40.50     22.96 o 
   3   6  11        4.27       42.17     33.88 o 
   4   6  11        6.45       32.49     31.81 o 
  -8   7  11       21.94       72.64     25.63 o 
  -7   7  11       31.05       21.79     28.04 o 
  -6   7  11       17.17       45.75     26.09 o 
  -5   7  11        1.14       16.97     38.04 o 
  -4   7  11       14.52       16.89     25.20 o 
  -3   7  11      130.67      204.66     43.04 o 
  -2   7  11       52.23       85.24     20.71 o 
  -1   7  11       17.57       10.59     15.66 o 
   0   7  11      176.66      163.22     25.90 o 
   1   7  11       73.59       56.31     23.05 o 
   2   7  11       40.39       17.06     23.19 o 
   3   7  11      176.77      105.10     37.42 o 
   4   7  11       10.74        2.78     63.86 o 
  -8   8  11        7.93        8.91     22.30 o 
  -7   8  11        1.21        1.82     28.04 o 
  -6   8  11       81.18       58.26     88.02 o 
  -5   8  11       23.37       37.58     26.77 o 
  -4   8  11       15.09       11.91     24.71 o 
  -3   8  11       44.17       57.20     40.81 o 
  -2   8  11       69.43       88.09     20.77 o 
  -1   8  11        0.31        8.15     16.97 o 
   0   8  11        0.92       26.91     17.88 o 
   1   8  11       15.66        5.06     20.71 o 
   2   8  11       22.70       19.21     21.65 o 
   3   8  11       10.99        0.65     30.34 o 
   4   8  11        0.02       26.02     35.71 o 
  -8   9  11        0.07        8.58     29.51 o 
  -7   9  11        9.66       27.72     48.87 o 
  -6   9  11        1.33       10.31     22.78 o 
  -5   9  11        4.73       11.35     24.71 o 
  -4   9  11       27.70       34.76     25.58 o 
  -3   9  11        0.11      -27.69     20.26 o 
  -2   9  11       12.46       33.21     17.32 o 
  -1   9  11       57.33       41.06     18.13 o 
   0   9  11      358.33      355.45     33.82 o 
   1   9  11      211.95      222.90     35.51 o 
   2   9  11       23.42       88.27     30.34 o 
   3   9  11       61.17       47.39     34.62 o 
   4   9  11        4.53       51.84     36.71 o 
  -8  10  11        4.06       52.70     34.78 o 
  -7  10  11        1.21      -30.81     23.88 o 
  -6  10  11        0.84       -7.23     22.96 o 
  -5  10  11       51.34       43.39     26.40 o 
  -4  10  11        1.43       12.13     23.35 o 
  -3  10  11        0.09      -21.38     22.59 o 
  -2  10  11        0.09        7.72     17.11 o 
  -1  10  11       31.81       31.86     19.39 o 
   0  10  11        6.80        0.23     34.08 o 
   1  10  11       28.21       14.18     22.30 o 
   2  10  11        3.17       16.07     30.62 o 
   3  10  11        0.40       16.92     28.07 o 
   4  10  11       44.27       56.58     32.95 o 
  -8  11  11        0.01      -39.42     26.28 o 
  -7  11  11        8.38       26.07     28.32 o 
  -6  11  11        0.14      -29.98     24.96 o 
  -5  11  11       29.08       61.75     28.34 o 
  -4  11  11       33.77       32.71     31.65 o 
  -3  11  11        4.71       20.21     25.87 o 
  -2  11  11      106.69       65.95     20.93 o 
  -1  11  11        5.09       49.65     18.89 o 
   0  11  11       35.67       28.62     23.41 o 
   1  11  11       20.18       28.83     23.85 o 
   2  11  11       28.01       11.66     59.14 o 
   3  11  11        4.32       20.14     35.82 o 
   4  11  11        0.02       -9.85     36.32 o 
  -8  12  11        0.20      -38.52     25.68 o 
  -7  12  11       12.78       38.90     46.65 o 
  -6  12  11        0.14       28.03     27.35 o 
  -5  12  11        1.04       41.68     28.04 o 
  -4  12  11       51.97       61.25     80.24 o 
  -3  12  11      126.21      166.58     39.98 o 
  -2  12  11       72.13       45.59     19.47 o 
  -1  12  11       27.68       49.80     25.10 o 
   0  12  11       17.37       22.77     22.94 o 
   1  12  11        3.75       40.37     25.94 o 
   2  12  11       13.61      -22.46     73.30 o 
   3  12  11        0.93      -30.97     29.49 o 
  -7  13  11        9.97       36.65     49.42 o 
  -6  13  11        3.15       13.54     27.41 o 
  -5  13  11        3.43       19.10     26.29 o 
  -4  13  11        0.21        4.30     27.28 o 
  -3  13  11      148.78      117.43     35.10 o 
  -2  13  11       23.04       65.95     21.12 o 
  -1  13  11       43.10       37.09     25.83 o 
   0  13  11       71.70       41.82     27.46 o 
   1  13  11        5.95       -3.21     26.73 o 
   2  13  11       21.89        0.39     31.29 o 
   3  13  11       55.38       10.43     52.20 o 
  -7  14  11        0.12       26.90     30.54 o 
  -6  14  11        9.18      -13.45     26.89 o 
  -5  14  11       11.29        3.25     29.71 o 
  -4  14  11       15.55       37.95     26.43 o 
  -3  14  11       15.26      -40.81     27.21 o 
  -2  14  11       59.42       84.77     28.90 o 
  -1  14  11        4.20       16.51     31.19 o 
   0  14  11        4.25        8.31     31.15 o 
   1  14  11       28.26       19.22     24.50 o 
   2  14  11        3.95       62.16     33.52 o 
   3  14  11       10.14       29.73     33.56 o 
  -7  15  11        2.02       15.38     38.32 o 
  -6  15  11        0.19      -20.91     36.93 o 
  -5  15  11        6.12        7.35     27.91 o 
  -4  15  11      114.20       93.91     34.41 o 
  -3  15  11      138.93      178.73     40.74 o 
  -2  15  11        2.48       -4.95     23.21 o 
  -1  15  11       21.10      -20.81     44.56 o 
   0  15  11        8.70       39.01     25.65 o 
   1  15  11        0.68      -13.73     38.04 o 
   2  15  11       25.25       -7.35     33.14 o 
  -6  16  11        0.19       -7.89     51.09 o 
  -5  16  11        2.45       31.56     31.63 o 
  -4  16  11       97.90       93.26     35.13 o 
  -3  16  11      114.34      173.83     88.85 o 
  -2  16  11       17.26        5.83     30.17 o 
  -1  16  11        5.17       16.71     27.01 o 
   0  16  11       14.00       43.50     27.15 o 
   1  16  11       59.30      103.99     41.09 o 
   2  16  11        1.21       45.78     36.37 o 
  -6  17  11        0.30       12.18     28.14 o 
  -5  17  11        0.79      -10.47     28.51 o 
  -4  17  11        0.00        1.05     27.75 o 
  -3  17  11        3.91        1.11     51.09 o 
  -2  17  11       74.83       51.98     28.31 o 
  -1  17  11       36.82       25.88     27.81 o 
   0  17  11       14.33        2.20     35.48 o 
   1  17  11        3.72       26.37     35.96 o 
   2  17  11       12.86       49.40     33.60 o 
  -5  18  11        3.88       -5.09     31.45 o 
  -4  18  11       35.46       70.88     32.87 o 
  -3  18  11       95.07       32.21     49.98 o 
  -2  18  11       40.50       16.59     26.01 o 
  -1  18  11        4.36       17.16     28.80 o 
   0  18  11        0.99      -21.66     31.41 o 
   1  18  11        5.45      -10.96     33.19 o 
  -5  19  11        8.76       14.04     34.41 o 
  -4  19  11        5.87      -17.21     49.42 o 
  -3  19  11        0.54        0.00     51.64 o 
  -2  19  11        2.04       14.59     35.23 o 
  -1  19  11        0.01       86.71     32.58 o 
   0  19  11        4.92       60.91     39.65 o 
  -4  20  11       50.74       58.86     56.09 o 
  -3  20  11        8.84      -34.43     50.53 o 
  -2  20  11        4.48      -34.73     29.89 o 
  -1  20  11        1.57       46.62     30.76 o 
   0  20  11        0.75       14.35     33.76 o 
  -8   0  12        9.40      -53.31     41.09 o 
  -7   0  12        3.66        3.33     43.87 o 
  -6   0  12        4.16       17.21     41.09 o 
  -5   0  12       61.68       29.99     41.09 o 
  -3   0  12       35.03       -1.11     34.43 o 
  -2   0  12       60.67       61.08     43.31 o 
  -1   0  12        1.45        1.25     23.61 o 
   0   0  12        5.11       -5.55     20.03 o 
   1   0  12        7.88       18.70     26.48 o 
   2   0  12       58.63       28.44     57.20 o 
   3   0  12       22.59      -39.77     28.30 o 
  -8   1  12       12.54       17.21     33.77 o 
  -7   1  12        0.00      -19.34     28.02 o 
  -6   1  12       16.77       -1.28     23.74 o 
  -5   1  12       16.10       84.59     35.54 o 
  -4   1  12      150.27      290.10     47.26 o 
  -3   1  12       10.13       17.33     22.41 o 
  -2   1  12        0.08       23.04     23.87 o 
  -1   1  12      108.46       72.14     36.16 o 
   0   1  12       54.35       48.34     18.92 o 
   1   1  12       13.40       48.39     20.91 o 
   2   1  12        0.01       24.92     21.24 o 
   3   1  12        4.26       -0.21     25.27 o 
  -8   2  12        3.42       47.43     35.86 o 
  -7   2  12        0.22       -4.23     36.93 o 
  -6   2  12        1.46        2.80     24.63 o 
  -5   2  12       37.19        3.34     39.15 o 
  -4   2  12       12.91      -13.11     25.54 o 
  -3   2  12      174.95      220.41     40.72 o 
  -2   2  12       29.08       54.80     22.74 o 
  -1   2  12       35.41       48.33     19.10 o 
   0   2  12        0.02       24.54     16.50 o 
   1   2  12       19.76       -2.53     18.38 o 
   2   2  12       11.23       12.09     20.06 o 
   3   2  12        0.08      -47.06     31.37 o 
  -8   3  12        5.86       21.91     36.15 o 
  -7   3  12        4.71        2.86     30.20 o 
  -6   3  12        0.66       19.22     28.14 o 
  -5   3  12       23.74       34.95     34.43 o 
  -4   3  12        9.21       13.07     26.17 o 
  -3   3  12       16.91        9.58     23.61 o 
  -2   3  12       36.26        3.57     18.39 o 
  -1   3  12      154.60      118.84     22.96 o 
   0   3  12       32.72       31.23     18.61 o 
   1   3  12       41.34       77.33     23.28 o 
   2   3  12       94.11      126.94     27.20 o 
   3   3  12       23.12       50.10     35.28 o 
  -8   4  12       13.58        6.31     32.92 o 
  -7   4  12        0.04       25.44     27.70 o 
  -6   4  12        6.51       -8.23     25.78 o 
  -5   4  12        6.29        9.50     26.02 o 
  -4   4  12       31.24       41.60     30.68 o 
  -3   4  12      182.67      125.88     41.65 o 
  -2   4  12       26.55       -3.01     20.34 o 
  -1   4  12       36.32       39.25     19.85 o 
   0   4  12       61.47       62.37     20.90 o 
   1   4  12        2.63       26.26     20.44 o 
   2   4  12        2.18       34.66     25.58 o 
   3   4  12       51.11      105.78     41.57 o 
  -8   5  12       18.95       27.28     36.42 o 
  -7   5  12        7.38       26.95     42.20 o 
  -6   5  12       27.29       73.48     39.98 o 
  -5   5  12        6.53       -1.83     26.19 o 
  -4   5  12        0.01       -5.01     23.88 o 
  -3   5  12        9.97        4.25     20.95 o 
  -2   5  12        4.71       -8.57     18.31 o 
  -1   5  12        0.77       -9.49     16.32 o 
   0   5  12        8.00        9.48     18.52 o 
   1   5  12        4.36       43.54     25.32 o 
   2   5  12       51.16       79.02     28.94 o 
   3   5  12        1.30       14.30     31.69 o 
  -8   6  12       29.55      -22.52     45.81 o 
  -7   6  12        3.87       17.41     28.14 o 
  -6   6  12        5.56      -22.55     24.76 o 
  -5   6  12       33.73       37.04     29.75 o 
  -4   6  12       11.74       11.90     39.15 o 
  -3   6  12       37.70       36.28     34.98 o 
  -2   6  12       58.22       27.63     21.85 o 
  -1   6  12        5.21        8.67     17.82 o 
   0   6  12        1.78       10.35     21.00 o 
   1   6  12       49.11       27.42     20.01 o 
   2   6  12       36.90       30.22     25.75 o 
   3   6  12        2.51       -7.72     31.80 o 
  -8   7  12        0.84       -4.46     26.43 o 
  -7   7  12       13.82       42.56     30.19 o 
  -6   7  12        5.07      -10.57     24.34 o 
  -5   7  12        1.08       13.83     26.91 o 
  -4   7  12        0.32       -6.55     36.93 o 
  -3   7  12       59.41       47.36     28.04 o 
  -2   7  12       27.25        7.56     19.79 o 
  -1   7  12        7.42        0.63     17.84 o 
   0   7  12       10.27       -2.00     16.53 o 
   1   7  12        0.62       10.63     23.67 o 
   2   7  12        6.39       15.36     25.92 o 
   3   7  12       57.10       93.39     43.89 o 
  -7   8  12        0.02      -16.52     20.51 o 
  -6   8  12        0.00       48.27     30.61 o 
  -5   8  12       54.26       57.54     51.92 o 
  -4   8  12        0.00       10.04     26.68 o 
  -3   8  12        8.65       12.41     27.18 o 
  -2   8  12        0.26      -15.42     25.16 o 
  -1   8  12        7.16       10.23     19.01 o 
   0   8  12        0.12       16.06     19.53 o 
   1   8  12        2.56        7.75     28.93 o 
   2   8  12       19.87       54.17     29.26 o 
   3   8  12        9.96       21.15     33.71 o 
  -7   9  12        0.55        8.97     28.27 o 
  -6   9  12        0.06      -20.60     23.71 o 
  -5   9  12        4.15       32.51     26.38 o 
  -4   9  12       50.10       16.68     26.96 o 
  -3   9  12       18.01       22.08     39.15 o 
  -2   9  12       10.64        5.68     20.50 o 
  -1   9  12        5.69        6.39     18.59 o 
   0   9  12        2.77        4.85     22.11 o 
   1   9  12       10.35       11.15     22.53 o 
   2   9  12       18.21       18.00     31.56 o 
   3   9  12       16.24       25.54     33.77 o 
  -7  10  12        4.95       35.54     27.99 o 
  -6  10  12        8.27       -9.69     38.59 o 
  -5  10  12        0.89       39.08     30.20 o 
  -4  10  12        8.93      -12.90     25.37 o 
  -3  10  12       34.98       56.98     31.93 o 
  -2  10  12       58.07       74.04     25.23 o 
  -1  10  12       33.82       14.74     19.36 o 
   0  10  12        1.66        4.42     24.74 o 
   1  10  12        9.32       29.40     26.50 o 
   2  10  12        1.84       52.76     36.90 o 
  -7  11  12       22.97      -19.41     28.32 o 
  -6  11  12        2.96       12.90     24.48 o 
  -5  11  12        7.78       27.22     28.74 o 
  -4  11  12        3.41      -41.30     29.15 o 
  -3  11  12       47.82       31.00     27.74 o 
  -2  11  12       28.75      -21.28     20.47 o 
  -1  11  12       12.42       40.85     26.62 o 
   0  11  12       11.51       33.31     25.09 o 
   1  11  12        7.88      -14.21     23.72 o 
   2  11  12        6.10        9.52     37.21 o 
  -6  12  12        1.01       30.36     28.85 o 
  -5  12  12        0.68       51.93     32.27 o 
  -4  12  12        4.87       26.01     27.07 o 
  -3  12  12        3.72       10.43     30.54 o 
  -2  12  12        2.32       17.01     24.49 o 
  -1  12  12        0.97      -20.43     23.59 o 
   0  12  12        0.22       55.07     26.41 o 
   1  12  12       22.43       35.13     26.64 o 
   2  12  12        0.71        6.38     51.37 o 
  -6  13  12        0.80        7.36     31.65 o 
  -5  13  12        5.76      -19.10     28.04 o 
  -4  13  12        2.65       44.76     32.55 o 
  -3  13  12       20.17       36.96     29.75 o 
  -2  13  12        0.34       44.71     34.52 o 
  -1  13  12       38.29       94.73     35.92 o 
   0  13  12       10.50       47.86     55.65 o 
   1  13  12        8.73       26.96     34.09 o 
   2  13  12       48.03       67.47     36.52 o 
  -6  14  12        0.46       13.09     56.36 o 
  -5  14  12        2.32        4.79     26.19 o 
  -4  14  12       28.18       34.22     29.84 o 
  -3  14  12        1.04      -36.75     27.34 o 
  -2  14  12        1.82      -29.59     44.15 o 
  -1  14  12        0.69       33.43     27.85 o 
   0  14  12        1.08       15.51     25.75 o 
   1  14  12        6.97       -8.67     32.35 o 
  -5  15  12        0.26       62.29     31.10 o 
  -4  15  12       24.95       17.59     43.31 o 
  -3  15  12        5.80       29.99     58.86 o 
  -2  15  12       12.96       -5.30     31.05 o 
  -1  15  12        9.44        8.41     27.96 o 
   0  15  12        0.73       47.63     29.85 o 
   1  15  12        6.59       36.92     52.48 o 
  -5  16  12       23.76       16.88     31.54 o 
  -4  16  12        4.07        0.19     30.25 o 
  -3  16  12       30.90       46.65     51.09 o 
  -2  16  12       11.52       63.22     37.10 o 
  -1  16  12       10.15      -14.65     35.26 o 
   0  16  12        3.67        5.71     27.62 o 
  -4  17  12        0.16       39.19     34.28 o 
  -3  17  12        4.13       34.43     56.64 o 
  -2  17  12        7.86       53.86     60.53 o 
  -1  17  12        3.52      -14.52     26.85 o 
  -3  18  12       16.99       59.97     59.97 o 
  -2  18  12        0.00      -50.53     47.76 o 
  -7   1  13        4.81       18.32     32.97 o 
  -6   1  13        0.60       12.63     30.82 o 
  -5   1  13       14.71       31.16     25.72 o 
  -4   1  13       43.88        4.17     24.54 o 
  -3   1  13       59.97       19.71     26.70 o 
  -2   1  13        0.00       72.00     27.77 o 
  -1   1  13        0.08       -2.66     17.58 o 
   0   1  13        2.73       15.22     19.43 o 
   1   1  13        1.88        9.60     19.48 o 
   2   1  13       48.80       54.28     24.64 o 
  -7   2  13        0.09      -42.36     28.24 o 
  -6   2  13        2.03       12.36     43.59 o 
  -5   2  13       27.41       41.47     27.91 o 
  -4   2  13        0.24       -8.75     22.97 o 
  -3   2  13        7.36       16.04     26.40 o 
  -2   2  13       11.96       55.60     38.32 o 
  -1   2  13       55.33       43.55     26.13 o 
   0   2  13        0.61       41.90     22.00 o 
   1   2  13       47.19       73.46     23.15 o 
   2   2  13        2.92       19.35     22.36 o 
  -7   3  13        4.70        8.39     31.88 o 
  -6   3  13        6.72       21.48     29.09 o 
  -5   3  13        2.39        5.51     50.25 o 
  -4   3  13        7.37        9.89     25.77 o 
  -3   3  13       15.49       33.65     26.40 o 
  -2   3  13       16.72        6.16     27.51 o 
  -1   3  13        3.86        9.53     18.61 o 
   0   3  13        0.14       -1.52     19.00 o 
   1   3  13        0.96       11.90     20.75 o 
   2   3  13        4.81        5.52     27.36 o 
  -7   4  13        7.78       14.39     32.74 o 
  -6   4  13        4.07      -12.18     28.35 o 
  -5   4  13        0.37      -15.79     28.60 o 
  -4   4  13        1.31       -7.12     36.09 o 
  -3   4  13        1.54       21.01     25.62 o 
  -2   4  13        0.59       40.80     30.02 o 
  -1   4  13        0.01       12.95     18.29 o 
   0   4  13        3.72       -5.44     29.42 o 
   1   4  13       14.04       43.24     21.21 o 
   2   4  13       22.25       50.40     27.84 o 
  -7   5  13        0.87       -8.94     39.70 o 
  -6   5  13       15.93       13.09     34.98 o 
  -5   5  13       32.46       26.69     29.26 o 
  -4   5  13        2.38        6.95     28.04 o 
  -3   5  13        0.50       -5.62     23.96 o 
  -2   5  13       15.00       21.76     25.26 o 
  -1   5  13        1.71       22.93     21.48 o 
   0   5  13        6.72       14.87     20.60 o 
   1   5  13        1.10       28.88     25.98 o 
   2   5  13        0.42       25.07     27.52 o 
  -7   6  13       10.79       21.21     30.49 o 
  -6   6  13        0.01      -39.36     26.24 o 
  -5   6  13      106.25      164.84     42.29 o 
  -4   6  13        0.48       19.39     28.29 o 
  -3   6  13       12.02       -6.80     24.82 o 
  -2   6  13        1.83       24.95     26.88 o 
  -1   6  13        0.09       12.76     23.08 o 
   0   6  13       43.98       64.70     23.80 o 
   1   6  13        1.76       27.54     27.36 o 
   2   6  13        9.04        8.50     27.58 o 
  -6   7  13        8.43      -33.07     29.07 o 
  -5   7  13       29.43       24.72     30.81 o 
  -4   7  13        0.10        4.93     27.21 o 
  -3   7  13        3.03       26.99     47.20 o 
  -2   7  13       17.14        9.78     28.07 o 
  -1   7  13        7.06       22.68     20.58 o 
   0   7  13        0.13        0.44     20.70 o 
   1   7  13       10.50       30.82     26.19 o 
  -6   8  13       51.70       26.36     29.28 o 
  -5   8  13        2.53       41.17     41.65 o 
  -4   8  13        0.01      -30.96     27.11 o 
  -3   8  13       14.48       15.25     39.43 o 
  -2   8  13        0.98       15.43     24.88 o 
  -1   8  13        1.74        7.72     20.27 o 
   0   8  13        0.00       29.73     25.19 o 
   1   8  13        8.30        7.46     25.18 o 
  -6   9  13        0.04       35.07     28.79 o 
  -5   9  13        5.75      -13.68     26.81 o 
  -4   9  13        7.23       30.21     75.52 o 
  -3   9  13        1.07       20.26     29.26 o 
  -2   9  13       16.52       -6.90     25.99 o 
  -1   9  13       15.43        9.03     24.96 o 
   0   9  13        4.21       10.50     27.00 o 
   1   9  13        1.02       -2.29     23.45 o 
  -6  10  13        1.36      -12.77     36.09 o 
  -5  10  13        3.96      -20.05     28.22 o 
  -4  10  13        3.12        2.19     27.89 o 
  -3  10  13        5.00       16.48     29.03 o 
  -2  10  13        0.96      -17.69     27.45 o 
  -1  10  13        1.35       38.91     27.08 o 
   0  10  13        2.20      -23.91     24.21 o 
   1  10  13       18.71       22.42     28.85 o 
  -5  11  13       14.32       29.85     32.42 o 
  -4  11  13        3.60       75.91     34.15 o 
  -3  11  13        1.56        8.88     26.48 o 
  -2  11  13        2.01      -25.36     31.08 o 
  -1  11  13        6.01       14.17     31.48 o 
   0  11  13        3.96       17.23     26.93 o 
  -5  12  13        0.58      -11.22     31.69 o 
  -4  12  13       18.42      -13.29     29.35 o 
  -3  12  13       20.11      -18.57     29.43 o 
  -2  12  13       29.79      -11.66     56.09 o 
  -1  12  13       38.04       -4.08     28.62 o 
   0  12  13        2.39       22.77     24.49 o 
  -4  13  13        1.72       16.89     31.62 o 
  -3  13  13       28.33       16.83     34.10 o 
  -2  13  13        0.01       39.43     59.42 o 
  -1  13  13        2.05      -51.81     34.54 o 
  -3  14  13        1.05      -51.64     47.76 o 
  -2  14  13        0.37       16.10     51.64 o 
  -5   0  14       43.03       54.97     43.31 o 
  -4   0  14       10.49       43.31     44.98 o 
  -3   0  14        2.42       55.53     41.65 o 
  -2   0  14        0.98       22.77     41.09 o 
  -1   0  14       27.42       32.76     42.20 o 
   0   0  14       27.69       -7.09     41.93 o 
  -5   1  14        2.21      -13.53     54.42 o 
  -4   1  14       46.48        1.74     30.26 o 
  -3   1  14        3.24      -19.40     25.45 o 
  -2   1  14        1.28       22.98     27.61 o 
  -1   1  14        9.42        3.46     24.93 o 
   0   1  14        0.58       40.74     22.43 o 
  -5   2  14        6.54      -13.14     25.34 o 
  -4   2  14       11.72      -24.57     27.29 o 
  -3   2  14        0.09       13.14     26.84 o 
  -2   2  14        6.07       -4.04     25.60 o 
  -1   2  14        0.11       49.20     30.78 o 
   0   2  14        4.94       46.30     22.60 o 
  -5   3  14       19.17       24.41     30.02 o 
  -4   3  14       28.71       17.81     42.76 o 
  -3   3  14        1.90       -8.13     25.45 o 
  -2   3  14        4.33       -6.99     25.38 o 
  -1   3  14        0.18       25.37     28.42 o 
   0   3  14        2.78       40.83     23.23 o 
  -5   4  14       26.86       30.93     33.48 o 
  -4   4  14        2.07       19.11     29.05 o 
  -3   4  14        2.53       -5.97     26.24 o 
  -2   4  14        0.03        1.31     26.53 o 
  -1   4  14       10.28      -36.22     24.15 o 
   0   4  14       17.38       11.10     33.82 o 
  -5   5  14        0.04       -4.60     30.25 o 
  -4   5  14        0.20       -4.72     25.13 o 
  -3   5  14        0.05       14.18     27.27 o 
  -2   5  14        0.25        3.57     27.08 o 
  -1   5  14        1.51        8.14     28.30 o 
  -5   6  14        5.57        2.70     29.48 o 
  -4   6  14        0.77       17.95     38.87 o 
  -3   6  14        3.19       -8.66     34.15 o 
  -2   6  14        3.19       25.98     35.26 o 
  -1   6  14        4.75       21.59     31.17 o 
  -4   7  14        1.08        5.76     31.96 o 
  -3   7  14       11.80       23.94     31.99 o 
  -2   7  14       46.86       85.97     35.71 o 
  -1   7  14        0.98      -25.43     27.75 o 
  -4   8  14        6.28        1.09     28.52 o 
  -3   8  14       23.09       -2.60     29.38 o 
  -2   8  14       16.43       37.23     62.47 o 
  -3   9  14        0.03      -11.97     30.17 o 
                                                 
